# Supplementary material for: ITRAQ-based quantitative proteomics analysis of forest musk deer with pneumonia
Source: Front Vet Sci. 2022 Oct 26;9:1012276. doi: 10.3389/fvets.2022.1012276 (PMC9645242; doi:10.3389/fvets.2022.1012276)
Supplement: Supplementary file 1 [file Data_Sheet_1.xlsx]

## Sheet: Supplementary Table 1
The information of differentially expressed proteins in diseased lung tissues of forest musk deer who died of ARDS (Phe group) relative to the normal control group (Ctrl group)
N	Accession	Name	Protein	Description	Gene symbol	Samesets	Diff_state	Envidence_num	Pne:Ctrl	Q-value Pne:Ctrl	GO_function(Biological_Process)	GO_function(Cellular_Component)	GO_function(Molecular_Function)	COG_function	Kegg_function	GO_enrichment(Biological_Process)	GO_enrichment(Cellular_Component)	GO_enrichment(Molecular_Function)	Kegg_enrichment
801	evm.model.scaffold148.10357	evm.model.scaffold148.10357	sp|P28783|S10A9_BOVIN	Protein S100-A9 OS=Bos taurus OX=9913 GN=S100A9 PE=1 SV=3	S100A9		down	1	0.032604	0.00464416
1065	evm.model.scaffold148.10355	evm.model.scaffold148.10355	sp|P28782|S10A8_BOVIN	Protein S100-A8 OS=Bos taurus OX=9913 GN=S100A8 PE=1 SV=2	S100A8		down	1	0.0817234	0.00353744
190	evm.model.scaffold275.13871	evm.model.scaffold275.13871	sp|Q3T149|HSPB1_BOVIN	Heat shock protein beta-1 OS=Bos taurus OX=9913 GN=HSPB1 PE=2 SV=1	HSPB1		down	1	0.0951306	1.38671e-07	developmental process;cellular process;positive regulation of biological process;multi-organism process;locomotion;multicellular organismal process;localization;metabolic process;regulation of biological process;response to stimulus;biological regulation;biological adhesion;signaling	organelle;extracellular region part;macromolecular complex;cell part;extracellular region;cell;organelle part	enzyme regulator activity;binding		VEGF signaling pathway;MAPK signaling pathway;Amoebiasis	GO:0001819,positive regulation of cytokine production;GO:0051789,response to protein stimulus;GO:0009615,response to virus;GO:0051239,regulation of multicellular organismal process;GO:0001817,regulation of cytokine production;GO:0010033,response to organic substance;GO:0009987,cellular process;GO:0051704,multi-organism process;GO:0080090,regulation of primary metabolic process;GO:0009605,response…	GO:0005925,focal adhesion;GO:0030017,sarcomere;GO:0044459,plasma membrane part;GO:0044444,cytoplasmic part;GO:0030055,cell-substrate junction;GO:0016323,basolateral plasma membrane;GO:0044425,membrane part;GO:0043230,extracellular organelle;GO:0016020,membrane;GO:0031674,I band;GO:0043228,non-membrane-bounded organelle;GO:0044424,intracellular part;GO:0043226,organelle;GO:0005924,cell-substrate a…	GO:0019210,kinase inhibitor activity;GO:0004860,protein kinase inhibitor activity;GO:0019207,kinase regulator activity;GO:0042802,identical protein binding;GO:0019901,protein kinase binding;GO:0030234,enzyme regulator activity;GO:0005515,protein binding;GO:0004857,enzyme inhibitor activity;GO:0019887,protein kinase regulator activity;GO:0005488,binding;GO:0019900,kinase binding;GO:0019899,enzyme …	ko04010,MAPK signaling pathway;ko05146,Amoebiasis;ko04370,VEGF signaling pathway
1046	evm.model.scaffold5.583	evm.model.scaffold5.583	sp|Q9H444|CHM4B_HUMAN	Charged multivesicular body protein 4b OS=Homo sapiens OX=9606 GN=CHMP4B PE=1 SV=1	CHMP4B		down	1	0.104586	0.00810655					Endocytosis				ko04144,Endocytosis
1230	evm.model.scaffold406.16613	evm.model.scaffold406.16613	sp|P10152|ANG1_BOVIN	Angiogenin-1 OS=Bos taurus OX=9913 GN=ANG1 PE=1 SV=4	ANG1		down	1	0.111679	0.0117651
1160	evm.model.scaffold148.10356	evm.model.scaffold148.10356	sp|P79105|S10AC_BOVIN	Protein S100-A12 OS=Bos taurus OX=9913 GN=S100A12 PE=1 SV=3	S100A12		down	1	0.112697	0.0308682	cell killing;cellular process;signaling;biological adhesion;response to stimulus;immune system process;locomotion;positive regulation of biological process;death;biological regulation;regulation of biological process;metabolic process;establishment of localization;localization;multicellular organismal process;multi-organism process	cell part;cell;extracellular region;organelle	binding;antioxidant activity			GO:0016477,cell migration;GO:0051716,cellular response to stimulus;GO:0001775,cell activation;GO:0009410,response to xenobiotic stimulus;GO:0016192,vesicle-mediated transport;GO:0044237,cellular metabolic process;GO:0010952,positive regulation of peptidase activity;GO:0045321,leukocyte activation;GO:0006950,response to stress;GO:0043123,positive regulation of I-kappaB kinase/NF-kappaB cascade;GO:…	GO:0005622,intracellular;GO:0043229,intracellular organelle;GO:0044444,cytoplasmic part;GO:0000323,lytic vacuole;GO:0005886,plasma membrane;GO:0044424,intracellular part;GO:0043226,organelle;GO:0016020,membrane;GO:0043228,non-membrane-bounded organelle;GO:0005634,nucleus;GO:0005737,cytoplasm;GO:0005773,vacuole;GO:0005856,cytoskeleton;GO:0005623,cell;GO:0005764,lysosome;GO:0043231,intracellular me…	GO:0008144,drug binding;GO:0033293,monocarboxylic acid binding;GO:0043167,ion binding;GO:0005504,fatty acid binding;GO:0008017,microtubule binding;GO:0046872,metal ion binding;GO:0016209,antioxidant activity;GO:0008092,cytoskeletal protein binding;GO:0005507,copper ion binding;GO:0005515,protein binding;GO:0015631,tubulin binding;GO:0043169,cation binding;GO:0046914,transition metal ion binding;G…
45	evm.model.scaffold511.18148	evm.model.scaffold511.18148	sp|Q29477|TRFL_CAPHI	Lactotransferrin OS=Capra hircus OX=9925 GN=LTF PE=1 SV=1	LTF		down	1	0.112855	0
332	evm.model.scaffold511.18172	evm.model.scaffold511.18172	sp|P19661|CTHL3_BOVIN	Cathelicidin-3 OS=Bos taurus OX=9913 GN=CATHL3 PE=1 SV=2	CATHL3		down	1	0.114551	5.58864e-06					Salivary secretion				ko04970,Salivary secretion
732	evm.model.scaffold248.13128	evm.model.scaffold248.13128	sp|P50227|ST1A1_BOVIN	Sulfotransferase 1A1 OS=Bos taurus OX=9913 GN=SULT1A1 PE=1 SV=2	SULT1A1		down	1	0.123154	0.000502756	metabolic process;cellular process;response to stimulus;biological regulation	cell;cell part	binding;catalytic activity		Microbial metabolism in diverse environments;Sulfur metabolism	GO:0044238,primary metabolic process;GO:0006575,cellular amino acid derivative metabolic process;GO:0044237,cellular metabolic process;GO:0065007,biological regulation;GO:0009410,response to xenobiotic stimulus;GO:0065008,regulation of biological quality;GO:0008152,metabolic process;GO:0019748,secondary metabolic process;GO:0009308,amine metabolic process;GO:0006790,sulfur metabolic process;GO:00…	GO:0044464,cell part;GO:0005737,cytoplasm;GO:0005622,intracellular;GO:0005623,cell;GO:0044424,intracellular part;GO:0005829,cytosol;GO:0044444,cytoplasmic part	GO:0003824,catalytic activity;GO:0005488,binding;GO:0005515,protein binding;GO:0016740,transferase activity	ko01120,Microbial metabolism in diverse environments;ko00920,Sulfur metabolism
1225	evm.model.scaffold6.778	evm.model.scaffold6.778	sp|Q9XSM2|TRYT_SHEEP	Tryptase-2 OS=Ovis aries OX=9940 PE=2 SV=1	--		down	1	0.125539	0.00635245	metabolic process;cellular process;response to stimulus;cellular component organization or biogenesis	extracellular region part;extracellular region	binding;catalytic activity	Posttranslational modification, protein turnover, chaperones ;		GO:0030163,protein catabolic process;GO:0016043,cellular component organization;GO:0043285,biopolymer catabolic process;GO:0006508,proteolysis;GO:0050896,response to stimulus;GO:0043170,macromolecule metabolic process;GO:0043283,biopolymer metabolic process;GO:0043062,extracellular structure organization;GO:0009987,cellular process;GO:0006950,response to stress;GO:0022617,extracellular matrix dis…	GO:0005615,extracellular space;GO:0044421,extracellular region part;GO:0005576,extracellular region;GO:0031012,extracellular matrix	GO:0030247,polysaccharide binding;GO:0003824,catalytic activity;GO:0001871,pattern binding;GO:0004252,serine-type endopeptidase activity;GO:0008233,peptidase activity;GO:0005515,protein binding;GO:0030246,carbohydrate binding;GO:0016787,hydrolase activity;GO:0004175,endopeptidase activity;GO:0017171,serine hydrolase activity;GO:0070011,peptidase activity, acting on L-amino acid peptides;GO:000548…
277	evm.model.scaffold30.2839	evm.model.scaffold30.2839	sp|P30152|NGAL_RAT	Neutrophil gelatinase-associated lipocalin OS=Rattus norvegicus OX=10116 GN=Lcn2 PE=1 SV=2	Lcn2		down	1	0.140199	1.63783e-05	cellular component organization or biogenesis;positive regulation of biological process;cellular process;establishment of localization;localization;multi-organism process;biological regulation;response to stimulus;immune system process;regulation of biological process;metabolic process	cell part;extracellular region;cell;organelle;extracellular region part	transporter activity;binding		Arachidonic acid metabolism;Systemic lupus erythematosus;Amoebiasis;Prion diseases;Metabolic pathways;Complement and coagulation cascades	GO:0051260,protein homooligomerization;GO:0009991,response to extracellular stimulus;GO:0009615,response to virus;GO:0048878,chemical homeostasis;GO:0010628,positive regulation of gene expression;GO:0009987,cellular process;GO:0051704,multi-organism process;GO:0009605,response to external stimulus;GO:0051179,localization;GO:0055080,cation homeostasis;GO:0055072,iron ion homeostasis;GO:0051128,reg…	GO:0044424,intracellular part;GO:0043226,organelle;GO:0070062,extracellular vesicular exosome;GO:0044444,cytoplasmic part;GO:0043230,extracellular organelle;GO:0005622,intracellular;GO:0031982,vesicle;GO:0005615,extracellular space;GO:0005829,cytosol;GO:0005576,extracellular region;GO:0044421,extracellular region part;GO:0043227,membrane-bounded organelle;GO:0005623,cell;GO:0065010,extracellular …	GO:0002020,protease binding;GO:0043167,ion binding;GO:0005506,iron ion binding;GO:0043169,cation binding;GO:0046914,transition metal ion binding;GO:0042803,protein homodimerization activity;GO:0019899,enzyme binding;GO:0005488,binding;GO:0046872,metal ion binding;GO:0046983,protein dimerization activity;GO:0042802,identical protein binding;GO:0005215,transporter activity;GO:0005515,protein binding	ko01100,Metabolic pathways;ko05146,Amoebiasis;ko00590,Arachidonic acid metabolism;ko04610,Complement and coagulation cascades;ko05322,Systemic lupus erythematosus;ko05020,Prion diseases
230	evm.model.scaffold6.711	evm.model.scaffold6.711	sp|Q9UQ35|SRRM2_HUMAN	Serine/arginine repetitive matrix protein 2 OS=Homo sapiens OX=9606 GN=SRRM2 PE=1 SV=2	SRRM2		down	1	0.150172	4.65613e-08	cellular process;metabolic process	organelle;membrane-enclosed lumen;cell part;macromolecular complex;organelle part;cell	binding			GO:0000377,RNA splicing, via transesterification reactions with bulged adenosine as nucleophile;GO:0044237,cellular metabolic process;GO:0044238,primary metabolic process;GO:0016070,RNA metabolic process;GO:0006396,RNA processing;GO:0008152,metabolic process;GO:0006397,mRNA processing;GO:0006139,nucleobase, nucleoside, nucleotide and nucleic acid metabolic process;GO:0016071,mRNA metabolic proces…	GO:0044464,cell part;GO:0071013,catalytic step 2 spliceosome;GO:0043233,organelle lumen;GO:0005623,cell;GO:0044428,nuclear part;GO:0043231,intracellular membrane-bounded organelle;GO:0043227,membrane-bounded organelle;GO:0016604,nuclear body;GO:0044451,nucleoplasm part;GO:0030529,ribonucleoprotein complex;GO:0005654,nucleoplasm;GO:0044422,organelle part;GO:0032991,macromolecular complex;GO:003197…	GO:0005515,protein binding;GO:0019904,protein domain specific binding;GO:0005488,binding;GO:0047485,protein N-terminus binding
1014	evm.model.scaffold511.18173	evm.model.scaffold511.18173	sp|P33046|CTHL4_BOVIN	Cathelicidin-4 OS=Bos taurus OX=9913 GN=CATHL4 PE=1 SV=1	CATHL4		down	1	0.159464	0.0243655	response to stimulus;death;cell killing;cellular process;multi-organism process	extracellular region			Salivary secretion	GO:0050829,defense response to Gram-negative bacterium;GO:0009620,response to fungus;GO:0051707,response to other organism;GO:0006952,defense response;GO:0042742,defense response to bacterium;GO:0019835,cytolysis;GO:0008219,cell death;GO:0050832,defense response to fungus;GO:0009987,cellular process;GO:0006950,response to stress;GO:0051704,multi-organism process;GO:0009617,response to bacterium;G…	GO:0005576,extracellular region		ko04970,Salivary secretion
830	evm.model.scaffold5.492	evm.model.scaffold5.492	sp|Q13247|SRSF6_HUMAN	Serine/arginine-rich splicing factor 6 OS=Homo sapiens OX=9606 GN=SRSF6 PE=1 SV=2	SRSF6		down	1	0.184895	0.0499756	multicellular organismal process;localization;cell proliferation;establishment of localization;metabolic process;regulation of biological process;response to stimulus;death;biological regulation;developmental process;negative regulation of biological process;cellular component organization or biogenesis;cellular process;positive regulation of biological process	cell part;organelle part;cell;organelle;membrane-enclosed lumen	binding	General function prediction only ;	Spliceosome	GO:0006406,mRNA export from nucleus;GO:0050679,positive regulation of epithelial cell proliferation;GO:0006350,transcription;GO:0050789,regulation of biological process;GO:0044238,primary metabolic process;GO:0051649,establishment of localization in cell;GO:0044237,cellular metabolic process;GO:0034622,cellular macromolecular complex assembly;GO:0010941,regulation of cell death;GO:0034645,cellula…	GO:0005654,nucleoplasm;GO:0044422,organelle part;GO:0044451,nucleoplasm part;GO:0043231,intracellular membrane-bounded organelle;GO:0016604,nuclear body;GO:0043227,membrane-bounded organelle;GO:0044428,nuclear part;GO:0005623,cell;GO:0043233,organelle lumen;GO:0044464,cell part;GO:0070013,intracellular organelle lumen;GO:0031981,nuclear lumen;GO:0043229,intracellular organelle;GO:0005622,intracel…	GO:0000166,nucleotide binding;GO:0005515,protein binding;GO:0005488,binding	ko03040,Spliceosome
137	evm.model.scaffold250.13275	evm.model.scaffold250.13275	sp|O02827|MYLK_SHEEP	Myosin light chain kinase, smooth muscle (Fragment) OS=Ovis aries OX=9940 GN=MYLK PE=2 SV=1	MYLK		down	1	0.19039	2.0843e-05	cellular process;positive regulation of biological process;developmental process;cellular component organization or biogenesis;metabolic process;regulation of biological process;immune system process;response to stimulus;biological regulation;signaling;multi-organism process;localization;multicellular organismal process;locomotion;establishment of localization	organelle;extracellular region part;cell part;organelle part;cell;extracellular region	binding;catalytic activity	General function prediction only ; Signal transduction mechanisms ; Transcription ; Replication, recombination and repair ;	Gastric acid secretion;Focal adhesion;Vascular smooth muscle contraction;Calcium signaling pathway;Regulation of actin cytoskeleton	GO:0043412,biopolymer modification;GO:0043270,positive regulation of ion transport;GO:0043900,regulation of multi-organism process;GO:0002831,regulation of response to biotic stimulus;GO:0009888,tissue development;GO:0002682,regulation of immune system process;GO:0001944,vasculature development;GO:0048583,regulation of response to stimulus;GO:0051924,regulation of calcium ion transport;GO:0050794…	GO:0005737,cytoplasm;GO:0044422,organelle part;GO:0043232,intracellular non-membrane-bounded organelle;GO:0005576,extracellular region;GO:0031252,cell leading edge;GO:0030027,lamellipodium;GO:0005622,intracellular;GO:0043229,intracellular organelle;GO:0042995,cell projection;GO:0044430,cytoskeletal part;GO:0032432,actin filament bundle;GO:0031982,vesicle;GO:0005886,plasma membrane;GO:0070062,extr…	GO:0001883,purine nucleoside binding;GO:0017076,purine nucleotide binding;GO:0000166,nucleotide binding;GO:0005515,protein binding;GO:0008092,cytoskeletal protein binding;GO:0003779,actin binding;GO:0046872,metal ion binding;GO:0043167,ion binding;GO:0030554,adenyl nucleotide binding;GO:0005516,calmodulin binding;GO:0005524,ATP binding;GO:0016740,transferase activity;GO:0016301,kinase activity;GO…	ko04270,Vascular smooth muscle contraction;ko04510,Focal adhesion;ko04020,Calcium signaling pathway;ko04810,Regulation of actin cytoskeleton;ko04971,Gastric acid secretion
648	evm.model.scaffold511.18163	evm.model.scaffold511.18163	sp|O08692|NGP_MOUSE	Neutrophilic granule protein OS=Mus musculus OX=10090 GN=Ngp PE=1 SV=1	Ngp		down	1	0.201002	0.0466046
741	evm.model.scaffold38.3555	evm.model.scaffold38.3555	sp|P49585|PCY1A_HUMAN	Choline-phosphate cytidylyltransferase A OS=Homo sapiens OX=9606 GN=PCYT1A PE=1 SV=2	PCYT1A		down	1	0.201512	0.00571776	metabolic process;cellular process	cell;organelle part;cell part;organelle	binding;catalytic activity	Cell wall/membrane/envelope biogenesis ; Lipid transport and metabolism ;	Metabolic pathways;Glycerophospholipid metabolism	GO:0008152,metabolic process;GO:0009058,biosynthetic process;GO:0006576,biogenic amine metabolic process;GO:0044255,cellular lipid metabolic process;GO:0006066,alcohol metabolic process;GO:0019637,organophosphate metabolic process;GO:0044237,cellular metabolic process;GO:0006575,cellular amino acid derivative metabolic process;GO:0046474,glycerophospholipid biosynthetic process;GO:0044238,primary…	GO:0044464,cell part;GO:0042175,nuclear envelope-endoplasmic reticulum network;GO:0043231,intracellular membrane-bounded organelle;GO:0043227,membrane-bounded organelle;GO:0005789,endoplasmic reticulum membrane;GO:0005829,cytosol;GO:0005623,cell;GO:0005783,endoplasmic reticulum;GO:0005737,cytoplasm;GO:0044422,organelle part;GO:0044446,intracellular organelle part;GO:0044432,endoplasmic reticulum …	GO:0005515,protein binding;GO:0016740,transferase activity;GO:0046983,protein dimerization activity;GO:0003824,catalytic activity;GO:0042802,identical protein binding;GO:0008289,lipid binding;GO:0005488,binding;GO:0042803,protein homodimerization activity;GO:0016772,transferase activity, transferring phosphorus-containing groups	ko00564,Glycerophospholipid metabolism;ko01100,Metabolic pathways
58	evm.model.scaffold169.10847	evm.model.scaffold169.10847	sp|P05164|PERM_HUMAN	Myeloperoxidase OS=Homo sapiens OX=9606 GN=MPO PE=1 SV=1	MPO		down	1	0.202599	0.000144084	metabolic process;regulation of biological process;response to stimulus;immune system process;biological regulation;death;multi-organism process;multicellular organismal process;growth;cellular process;developmental process;negative regulation of biological process;cellular component organization or biogenesis	cell part;cell;extracellular region;organelle;extracellular region part	binding;antioxidant activity;catalytic activity		Phagosome	GO:0044248,cellular catabolic process;GO:0009628,response to abiotic stimulus;GO:0009617,response to bacterium;GO:0009605,response to external stimulus;GO:0051704,multi-organism process;GO:0009987,cellular process;GO:0048523,negative regulation of cellular process;GO:0050832,defense response to fungus;GO:0002252,immune effector process;GO:0051093,negative regulation of developmental process;GO:00…	GO:0044424,intracellular part;GO:0070062,extracellular vesicular exosome;GO:0043226,organelle;GO:0005634,nucleus;GO:0043229,intracellular organelle;GO:0005622,intracellular;GO:0043230,extracellular organelle;GO:0030141,secretory granule;GO:0044444,cytoplasmic part;GO:0000323,lytic vacuole;GO:0005615,extracellular space;GO:0005739,mitochondrion;GO:0031982,vesicle;GO:0065010,extracellular membrane-…	GO:0003682,chromatin binding;GO:0008201,heparin binding;GO:0046872,metal ion binding;GO:0046906,tetrapyrrole binding;GO:0016491,oxidoreductase activity;GO:0043167,ion binding;GO:0030246,carbohydrate binding;GO:0016209,antioxidant activity;GO:0020037,heme binding;GO:0046914,transition metal ion binding;GO:0005488,binding;GO:0005539,glycosaminoglycan binding;GO:0043169,cation binding;GO:0005506,iro…	ko04145,Phagosome
11	evm.model.scaffold1309.23224	evm.model.scaffold1309.23224	sp|P02549|SPTA1_HUMAN	Spectrin alpha chain, erythrocytic 1 OS=Homo sapiens OX=9606 GN=SPTA1 PE=1 SV=5	SPTA1		down	1	0.210604	0					Tight junction				ko04530,Tight junction
818	evm.model.scaffold444.17210	evm.model.scaffold444.17210	sp|Q8N6Q3|CD177_HUMAN	CD177 antigen OS=Homo sapiens OX=9606 GN=CD177 PE=1 SV=2	CD177		down	1	0.216703	0.00376738	multicellular organismal process;locomotion;localization;cellular process;biological regulation;response to stimulus;immune system process	extracellular region part;organelle;cell;extracellular region;cell part	binding			GO:0065008,regulation of biological quality;GO:0051179,localization;GO:0007599,hemostasis;GO:0048870,cell motility;GO:0065007,biological regulation;GO:0042060,wound healing;GO:0040011,locomotion;GO:0009611,response to wounding;GO:0050878,regulation of body fluid levels;GO:0002376,immune system process;GO:0016477,cell migration;GO:0051674,localization of cell;GO:0050900,leukocyte migration;GO:0006…	GO:0043230,extracellular organelle;GO:0031982,vesicle;GO:0065010,extracellular membrane-bounded organelle;GO:0005886,plasma membrane;GO:0070062,extracellular vesicular exosome;GO:0005623,cell;GO:0043226,organelle;GO:0043227,membrane-bounded organelle;GO:0016020,membrane;GO:0005576,extracellular region;GO:0044421,extracellular region part;GO:0031988,membrane-bounded vesicle;GO:0044464,cell part	GO:0005488,binding;GO:0005515,protein binding
1181	evm.model.scaffold5.596	evm.model.scaffold5.596	sp|Q8SPF8|BPIB1_BOVIN	BPI fold-containing family B member 1 OS=Bos taurus OX=9913 GN=BPIFB1 PE=2 SV=1	BPIFB1		down	1	0.21778	0.0253058
23	evm.model.scaffold120.9152	evm.model.scaffold120.9152	sp|Q2UVX4|CO3_BOVIN	Complement C3 OS=Bos taurus OX=9913 GN=C3 PE=1 SV=2	C3		down	1	0.218443	1.8785e-12					Systemic lupus erythematosus;Staphylococcus aureus infection;Leishmaniasis;Chagas disease;Complement and coagulation cascades;Phagosome				ko05140,Leishmaniasis;ko04145,Phagosome;ko05322,Systemic lupus erythematosus;ko04610,Complement and coagulation cascades;ko05150,Staphylococcus aureus infection;ko05142,Chagas disease
538	evm.model.scaffold130.9541	evm.model.scaffold130.9541	sp|Q2KIG5|THAS_BOVIN	Thromboxane-A synthase OS=Bos taurus OX=9913 GN=TBXAS1 PE=2 SV=1	TBXAS1		down	1	0.219109	0.00296406				Secondary metabolites biosynthesis, transport and catabolism ;	Metabolic pathways;Arachidonic acid metabolism				ko00590,Arachidonic acid metabolism;ko01100,Metabolic pathways
134	evm.model.scaffold21.2147	evm.model.scaffold21.2147	sp|P52176|MMP9_BOVIN	Matrix metalloproteinase-9 OS=Bos taurus OX=9913 GN=MMP9 PE=2 SV=1	MMP9		down	1	0.231659	2.47788e-06					Pathways in cancer;Bladder cancer;Leukocyte transendothelial migration				ko04670,Leukocyte transendothelial migration;ko05219,Bladder cancer;ko05200,Pathways in cancer
107	evm.model.scaffold591.19140	evm.model.scaffold591.19140	sp|Q29RV1|PDIA4_BOVIN	Protein disulfide-isomerase A4 OS=Bos taurus OX=9913 GN=PDIA4 PE=2 SV=1	PDIA4		down	1	0.23276	2.1262e-05				Posttranslational modification, protein turnover, chaperones ; Energy production and conversion ;	Vibrio cholerae infection;Protein processing in endoplasmic reticulum				ko04141,Protein processing in endoplasmic reticulum;ko05110,Vibrio cholerae infection
1738	evm.model.scaffold572.18961	evm.model.scaffold572.18961	sp|Q9DB34|CHM2A_MOUSE	Charged multivesicular body protein 2a OS=Mus musculus OX=10090 GN=Chmp2a PE=1 SV=1	Chmp2a		down	1	0.241594	0.0363866	localization;establishment of localization;regulation of biological process;metabolic process;death;biological regulation;negative regulation of biological process;cellular component organization or biogenesis;cellular process	cell part;macromolecular complex;organelle part;cell;extracellular region;organelle;extracellular region part	binding	Cell motility ;	Endocytosis	GO:0051291,protein heterooligomerization;GO:0051301,cell division;GO:0065003,macromolecular complex assembly;GO:0006996,organelle organization;GO:0000920,cell separation during cytokinesis;GO:0000087,M phase of mitotic cell cycle;GO:0009056,catabolic process;GO:0065007,biological regulation;GO:0008152,metabolic process;GO:0006810,transport;GO:0060548,negative regulation of cell death;GO:0050793,r…	GO:0030117,membrane coat;GO:0048475,coated membrane;GO:0043234,protein complex;GO:0044446,intracellular organelle part;GO:0044424,intracellular part;GO:0043226,organelle;GO:0070062,extracellular vesicular exosome;GO:0016020,membrane;GO:0005768,endosome;GO:0031982,vesicle;GO:0044425,membrane part;GO:0031090,organelle membrane;GO:0043230,extracellular organelle;GO:0043229,intracellular organelle;GO…	GO:0043167,ion binding;GO:0005543,phospholipid binding;GO:0043169,cation binding;GO:0005488,binding;GO:0043176,amine binding;GO:0008289,lipid binding;GO:0019904,protein domain specific binding;GO:0005515,protein binding	ko04144,Endocytosis
2548	evm.model.scaffold215.12111	evm.model.scaffold215.12111	sp|P28800|A2AP_BOVIN	Alpha-2-antiplasmin OS=Bos taurus OX=9913 GN=SERPINF2 PE=1 SV=2	SERPINF2		down	1	0.248419	0.0393554	cellular process;positive regulation of biological process;developmental process;negative regulation of biological process;cellular component organization or biogenesis;regulation of biological process;metabolic process;signaling;response to stimulus;biological adhesion;biological regulation;localization;multicellular organismal process;establishment of localization;cell proliferation	extracellular region part;extracellular region;organelle part;macromolecular complex;cell part;membrane-enclosed lumen;organelle;cell	enzyme regulator activity;binding	Posttranslational modification, protein turnover, chaperones ;	Complement and coagulation cascades	GO:0030198,extracellular matrix organization;GO:0045941,positive regulation of transcription;GO:0009891,positive regulation of biosynthetic process;GO:0002526,acute inflammatory response;GO:0009889,regulation of biosynthetic process;GO:0009893,positive regulation of metabolic process;GO:0009611,response to wounding;GO:0050878,regulation of body fluid levels;GO:0009966,regulation of signal transdu…	GO:0005623,cell;GO:0065010,extracellular membrane-bounded organelle;GO:0044421,extracellular region part;GO:0043231,intracellular membrane-bounded organelle;GO:0043227,membrane-bounded organelle;GO:0044464,cell part;GO:0031988,membrane-bounded vesicle;GO:0044433,cytoplasmic vesicle part;GO:0044424,intracellular part;GO:0043226,organelle;GO:0031983,vesicle lumen;GO:0031974,membrane-enclosed lumen;…	GO:0042802,identical protein binding;GO:0046983,protein dimerization activity;GO:0004866,endopeptidase inhibitor activity;GO:0030234,enzyme regulator activity;GO:0005515,protein binding;GO:0004867,serine-type endopeptidase inhibitor activity;GO:0002020,protease binding;GO:0004857,enzyme inhibitor activity;GO:0042803,protein homodimerization activity;GO:0019899,enzyme binding;GO:0005488,binding;GO…	ko04610,Complement and coagulation cascades
157	evm.model.scaffold770.20696	evm.model.scaffold770.20696	sp|P68362|TBA1A_CRIGR	Tubulin alpha-1A chain OS=Cricetulus griseus OX=10029 GN=TUBA1A PE=2 SV=1	TUBA1A	evm.model.scaffold125.9288	down	1	0.248908	0.0472231				Cytoskeleton ;	Phagosome;Pathogenic Escherichia coli infection;Gap junction				ko05130,Pathogenic Escherichia coli infection;ko04540,Gap junction;ko04145,Phagosome
316	evm.model.scaffold147.10225	evm.model.scaffold147.10225	sp|Q28107|FA5_BOVIN	Coagulation factor V OS=Bos taurus OX=9913 GN=F5 PE=1 SV=1	F5		down	1	0.249762	1.93033e-05					Complement and coagulation cascades				ko04610,Complement and coagulation cascades
221	evm.model.scaffold41.3670	evm.model.scaffold41.3670	sp|Q3T052|ITIH4_BOVIN	Inter-alpha-trypsin inhibitor heavy chain H4 OS=Bos taurus OX=9913 GN=ITIH4 PE=1 SV=1	ITIH4		down	1	0.251791	4.74518e-06				General function prediction only ;	MAPK signaling pathway				ko04010,MAPK signaling pathway
687	evm.model.scaffold49.4487	evm.model.scaffold49.4487	sp|A6H768|GALK1_BOVIN	Galactokinase OS=Bos taurus OX=9913 GN=GALK1 PE=2 SV=2	GALK1		down	1	0.254234	0.00984647				Carbohydrate transport and metabolism ;	Amino sugar and nucleotide sugar metabolism;Metabolic pathways;Galactose metabolism				ko00052,Galactose metabolism;ko01100,Metabolic pathways;ko00520,Amino sugar and nucleotide sugar metabolism
80	evm.model.scaffold35.3318	evm.model.scaffold35.3318	sp|Q28298|RRBP1_CANLF	Ribosome-binding protein 1 OS=Canis lupus familiaris OX=9615 GN=RRBP1 PE=2 SV=1	RRBP1		down	1	0.255186	3.15721e-10				Cell motility ;	Protein processing in endoplasmic reticulum				ko04141,Protein processing in endoplasmic reticulum
465	evm.model.scaffold36.3447	evm.model.scaffold36.3447	sp|Q15084|PDIA6_HUMAN	Protein disulfide-isomerase A6 OS=Homo sapiens OX=9606 GN=PDIA6 PE=1 SV=1	PDIA6		down	1	0.261184	0.00803781				Posttranslational modification, protein turnover, chaperones ; Energy production and conversion ;	Protein processing in endoplasmic reticulum				ko04141,Protein processing in endoplasmic reticulum
203	evm.model.scaffold59.5870	evm.model.scaffold59.5870	sp|P02730|B3AT_HUMAN	Band 3 anion transport protein OS=Homo sapiens OX=9606 GN=SLC4A1 PE=1 SV=3	SLC4A1		down	1	0.268785	0.00206568					Collecting duct acid secretion				ko04966,Collecting duct acid secretion
322	evm.model.scaffold474.17688	evm.model.scaffold474.17688	sp|P80311|PPIB_BOVIN	Peptidyl-prolyl cis-trans isomerase B OS=Bos taurus OX=9913 GN=PPIB PE=1 SV=4	PPIB		down	1	0.271076	4.487e-05				Posttranslational modification, protein turnover, chaperones ;
823	evm.model.scaffold220.12342	evm.model.scaffold220.12342	sp|P52790|HXK3_HUMAN	Hexokinase-3 OS=Homo sapiens OX=9606 GN=HK3 PE=1 SV=2	HK3		down	1	0.27728	0.0401607	establishment of localization;localization;biological regulation;metabolic process;cellular process	cell;cell part;organelle	catalytic activity;binding	Carbohydrate transport and metabolism ;	Butirosin and neomycin biosynthesis;Metabolic pathways;Fructose and mannose metabolism;Insulin signaling pathway;Amino sugar and nucleotide sugar metabolism;Glycolysis / Gluconeogenesis;Galactose metabolism;Carbohydrate digestion and absorption;Microbial metabolism in diverse environments;Starch and sucrose metabolism;Type II diabetes mellitus	GO:0033500,carbohydrate homeostasis;GO:0016310,phosphorylation;GO:0009987,cellular process;GO:0048878,chemical homeostasis;GO:0055082,cellular chemical homeostasis;GO:0005975,carbohydrate metabolic process;GO:0008643,carbohydrate transport;GO:0008645,hexose transport;GO:0006793,phosphorus metabolic process;GO:0015758,glucose transport;GO:0042593,glucose homeostasis;GO:0006006,glucose metabolic pr…	GO:0005829,cytosol;GO:0043227,membrane-bounded organelle;GO:0043231,intracellular membrane-bounded organelle;GO:0044424,intracellular part;GO:0005623,cell;GO:0043226,organelle;GO:0044464,cell part;GO:0044444,cytoplasmic part;GO:0005622,intracellular;GO:0043229,intracellular organelle;GO:0005737,cytoplasm;GO:0005739,mitochondrion	GO:0016772,transferase activity, transferring phosphorus-containing groups;GO:0032559,adenyl ribonucleotide binding;GO:0032555,purine ribonucleotide binding;GO:0016773,phosphotransferase activity, alcohol group as acceptor;GO:0005536,glucose binding;GO:0005488,binding;GO:0001882,nucleoside binding;GO:0032553,ribonucleotide binding;GO:0016301,kinase activity;GO:0003824,catalytic activity;GO:004802…	ko00051,Fructose and mannose metabolism;ko00500,Starch and sucrose metabolism;ko00524,Butirosin and neomycin biosynthesis;ko00520,Amino sugar and nucleotide sugar metabolism;ko00052,Galactose metabolism;ko04973,Carbohydrate digestion and absorption;ko04910,Insulin signaling pathway;ko01100,Metabolic pathways;ko04930,Type II diabetes mellitus;ko01120,Microbial metabolism in diverse environments;ko…
658	evm.model.scaffold5.550	evm.model.scaffold5.550	sp|Q5RC80|RBM39_PONAB	RNA-binding protein 39 OS=Pongo abelii OX=9601 GN=RBM39 PE=2 SV=1	RBM39		down	1	0.277974	0.015566				General function prediction only ;
49	evm.model.scaffold414.16783	evm.model.scaffold414.16783	sp|Q02357|ANK1_MOUSE	Ankyrin-1 OS=Mus musculus OX=10090 GN=Ank1 PE=1 SV=2	Ank1		down	1	0.283034	8.10751e-08				General function prediction only ;
113	evm.model.scaffold13.1419	evm.model.scaffold13.1419	sp|Q9GKX7|HS90A_HORSE	Heat shock protein HSP 90-alpha OS=Equus caballus OX=9796 GN=HSP90AA1 PE=2 SV=2	HSP90AA1		down	1	0.286911	0.000215235				Posttranslational modification, protein turnover, chaperones ;	Pathways in cancer;Progesterone-mediated oocyte maturation;Protein processing in endoplasmic reticulum;Antigen processing and presentation;Prostate cancer;NOD-like receptor signaling pathway				ko04621,NOD-like receptor signaling pathway;ko04141,Protein processing in endoplasmic reticulum;ko05200,Pathways in cancer;ko05215,Prostate cancer;ko04914,Progesterone-mediated oocyte maturation;ko04612,Antigen processing and presentation
19	evm.model.scaffold69.6333	evm.model.scaffold69.6333	sp|P11277|SPTB1_HUMAN	Spectrin beta chain, erythrocytic OS=Homo sapiens OX=9606 GN=SPTB PE=1 SV=5	SPTB		down	1	0.288925	4.84452e-11				Cytoskeleton ;	Tight junction				ko04530,Tight junction
1499	evm.model.scaffold117.8974	evm.model.scaffold117.8974	sp|Q9P107|GMIP_HUMAN	GEM-interacting protein OS=Homo sapiens OX=9606 GN=GMIP PE=1 SV=2	GMIP		down	1	0.289348	0.0494427	cellular process;regulation of biological process;metabolic process;signaling;response to stimulus;immune system process;biological regulation;multi-organism process	cell;cell part	binding;enzyme regulator activity		Type II diabetes mellitus;Endometrial cancer;Regulation of actin cytoskeleton;Non-small cell lung cancer;Leukocyte transendothelial migration;Fc gamma R-mediated phagocytosis;Prostate cancer;ErbB signaling pathway;Hepatitis C;Amoebiasis;T cell receptor signaling pathway;Focal adhesion;Glioma;Fc epsilon RI signaling pathway;mTOR signaling pathway;Chagas disease;Chemokine signaling pathway;Aldoster…	GO:0002697,regulation of immune effector process;GO:0051056,regulation of small GTPase mediated signal transduction;GO:0050790,regulation of catalytic activity;GO:0050691,regulation of defense response to virus by host;GO:0050776,regulation of immune response;GO:0002230,positive regulation of defense response to virus by host;GO:0031347,regulation of defense response;GO:0051345,positive regulatio…	GO:0044444,cytoplasmic part;GO:0005829,cytosol;GO:0005623,cell;GO:0044424,intracellular part;GO:0005737,cytoplasm;GO:0005622,intracellular;GO:0044464,cell part	GO:0043169,cation binding;GO:0043167,ion binding;GO:0060589,nucleoside-triphosphatase regulator activity;GO:0005488,binding;GO:0005096,GTPase activator activity;GO:0046872,metal ion binding;GO:0008047,enzyme activator activity;GO:0030695,GTPase regulator activity;GO:0030234,enzyme regulator activity;GO:0005515,protein binding	ko04210,Apoptosis;ko04910,Insulin signaling pathway;ko05210,Colorectal cancer;ko05223,Non-small cell lung cancer;ko04664,Fc epsilon RI signaling pathway;ko05145,Toxoplasmosis;ko04810,Regulation of actin cytoskeleton;ko04662,B cell receptor signaling pathway;ko04670,Leukocyte transendothelial migration;ko04973,Carbohydrate digestion and absorption;ko04660,T cell receptor signaling pathway;ko04914,…
364	evm.model.scaffold82.7080	evm.model.scaffold82.7080	sp|P12725|A1AT_SHEEP	Alpha-1-antiproteinase OS=Ovis aries OX=9940 PE=1 SV=1	--		down	1	0.289967	0.00373627				Posttranslational modification, protein turnover, chaperones ;	Complement and coagulation cascades				ko04610,Complement and coagulation cascades
284	evm.model.scaffold1620.23853	evm.model.scaffold1620.23853	sp|P03988|IGHM_RABIT	Ig mu chain C region secreted form OS=Oryctolagus cuniculus OX=9986 PE=2 SV=1	--		down	1	0.290753	0.017244					B cell receptor signaling pathway;Fc epsilon RI signaling pathway;Leishmaniasis;Allograft rejection;Hematopoietic cell lineage;Dilated cardiomyopathy;Staphylococcus aureus infection;Asthma;Autoimmune thyroid disease;Intestinal immune network for IgA production;Primary immunodeficiency;Systemic lupus erythematosus;Amoebiasis;Viral myocarditis;Fc gamma R-mediated phagocytosis;Natural killer cell me…				ko05416,Viral myocarditis;ko05330,Allograft rejection;ko04664,Fc epsilon RI signaling pathway;ko04662,B cell receptor signaling pathway;ko05414,Dilated cardiomyopathy;ko04020,Calcium signaling pathway;ko05320,Autoimmune thyroid disease;ko05310,Asthma;ko05150,Staphylococcus aureus infection;ko04666,Fc gamma R-mediated phagocytosis;ko04145,Phagosome;ko04672,Intestinal immune network for IgA product…
430	evm.model.scaffold16.1650	evm.model.scaffold16.1650	sp|Q76LV1|HS90B_BOVIN	Heat shock protein HSP 90-beta OS=Bos taurus OX=9913 GN=HSP90AB1 PE=2 SV=3	HSP90AB1		down	1	0.29153	0.00985871				Posttranslational modification, protein turnover, chaperones ;	NOD-like receptor signaling pathway;Prostate cancer;Antigen processing and presentation;Protein processing in endoplasmic reticulum;Pathways in cancer;Progesterone-mediated oocyte maturation				ko04621,NOD-like receptor signaling pathway;ko04141,Protein processing in endoplasmic reticulum;ko05200,Pathways in cancer;ko05215,Prostate cancer;ko04914,Progesterone-mediated oocyte maturation;ko04612,Antigen processing and presentation
695	evm.model.scaffold5.522	evm.model.scaffold5.522	sp|P17453|BPI_BOVIN	Bactericidal permeability-increasing protein OS=Bos taurus OX=9913 GN=BPI PE=2 SV=2	BPI		down	1	0.29536	0.015616	negative regulation of biological process;cellular process;multi-organism process;multicellular organismal process;biological regulation;response to stimulus;immune system process;regulation of biological process	extracellular region part;organelle;extracellular region;cell;cell part	binding		Toll-like receptor signaling pathway	GO:0032720,negative regulation of tumor necrosis factor production;GO:0006955,immune response;GO:0002694,regulation of leukocyte activation;GO:0001817,regulation of cytokine production;GO:0051239,regulation of multicellular organismal process;GO:0051241,negative regulation of multicellular organismal process;GO:0050866,negative regulation of cell activation;GO:0001818,negative regulation of cytok…	GO:0005623,cell;GO:0065010,extracellular membrane-bounded organelle;GO:0005576,extracellular region;GO:0016021,integral to membrane;GO:0044421,extracellular region part;GO:0043227,membrane-bounded organelle;GO:0031988,membrane-bounded vesicle;GO:0044464,cell part;GO:0031224,intrinsic to membrane;GO:0031226,intrinsic to plasma membrane;GO:0070062,extracellular vesicular exosome;GO:0043226,organell…	GO:0005488,binding;GO:0001530,lipopolysaccharide binding	ko04620,Toll-like receptor signaling pathway
753	evm.model.scaffold45.4052	evm.model.scaffold45.4052	sp|Q3SZM7|DPEP1_BOVIN	Dipeptidase 1 OS=Bos taurus OX=9913 GN=DPEP1 PE=2 SV=1	DPEP1		down	1	0.296014	0.0157362				Amino acid transport and metabolism ;
376	evm.model.scaffold129.9482	evm.model.scaffold129.9482	sp|P00542|FES_FSVGA	Tyrosine-protein kinase transforming protein Fes OS=Feline sarcoma virus (strain Gardner-Arnstein) OX=11774 GN=V-FES PE=3 SV=1	V-FES		down	1	0.300524	0.00532572	multicellular organismal process;locomotion;localization;cell proliferation;establishment of localization;regulation of biological process;response to stimulus;immune system process;biological adhesion;biological regulation;signaling;developmental process;cellular component organization or biogenesis;cellular process;positive regulation of biological process	cell part;cell;organelle	catalytic activity;binding	General function prediction only ; Signal transduction mechanisms ; Transcription ; Replication, recombination and repair ;	Axon guidance	GO:0032879,regulation of localization;GO:0002697,regulation of immune effector process;GO:0051049,regulation of transport;GO:0080090,regulation of primary metabolic process;GO:0009987,cellular process;GO:0010975,regulation of neuron projection development;GO:0032501,multicellular organismal process;GO:0048699,generation of neurons;GO:0048856,anatomical structure development;GO:0051239,regulation …	GO:0005856,cytoskeleton;GO:0005794,Golgi apparatus;GO:0043231,intracellular membrane-bounded organelle;GO:0043227,membrane-bounded organelle;GO:0005829,cytosol;GO:0005623,cell;GO:0031988,membrane-bounded vesicle;GO:0044464,cell part;GO:0044459,plasma membrane part;GO:0030055,cell-substrate junction;GO:0044444,cytoplasmic part;GO:0016323,basolateral plasma membrane;GO:0044425,membrane part;GO:0005…	GO:0008017,microtubule binding;GO:0008092,cytoskeletal protein binding;GO:0005515,protein binding;GO:0017076,purine nucleotide binding;GO:0001883,purine nucleoside binding;GO:0000166,nucleotide binding;GO:0005543,phospholipid binding;GO:0016772,transferase activity, transferring phosphorus-containing groups;GO:0015631,tubulin binding;GO:0004672,protein kinase activity;GO:0032559,adenyl ribonucleo…	ko04360,Axon guidance
606	evm.model.scaffold183.11309	evm.model.scaffold183.11309	sp|Q9UM07|PADI4_HUMAN	Protein-arginine deiminase type-4 OS=Homo sapiens OX=9606 GN=PADI4 PE=1 SV=2	PADI4		down	1	0.301889	0.00731088
526	evm.model.scaffold47.4221	evm.model.scaffold47.4221	sp|P20160|CAP7_HUMAN	Azurocidin OS=Homo sapiens OX=9606 GN=AZU1 PE=1 SV=3	AZU1		down	1	0.304727	0.0281113	cellular process;cell killing;developmental process;cellular component organization or biogenesis;negative regulation of biological process;response to stimulus;immune system process;biological adhesion;signaling;locomotion;positive regulation of biological process;metabolic process;regulation of biological process;biological regulation;death;multi-organism process;localization;multicellular orga…	cell part;organelle part;extracellular region;cell;organelle;extracellular region part	catalytic activity;binding	Posttranslational modification, protein turnover, chaperones ;	Systemic lupus erythematosus	GO:0040012,regulation of locomotion;GO:0048731,system development;GO:0008015,blood circulation;GO:0010467,gene expression;GO:0060627,regulation of vesicle-mediated transport;GO:0032268,regulation of cellular protein metabolic process;GO:0033674,positive regulation of kinase activity;GO:0050764,regulation of phagocytosis;GO:0010468,regulation of gene expression;GO:0007243,protein kinase cascade;GO…	GO:0044421,extracellular region part;GO:0005576,extracellular region;GO:0016020,membrane;GO:0043227,membrane-bounded organelle;GO:0005623,cell;GO:0070062,extracellular vesicular exosome;GO:0043226,organelle;GO:0065010,extracellular membrane-bounded organelle;GO:0019898,extrinsic to membrane;GO:0044464,cell part;GO:0031988,membrane-bounded vesicle;GO:0043230,extracellular organelle;GO:0044425,memb…	GO:0005539,glycosaminoglycan binding;GO:0005488,binding;GO:0017171,serine hydrolase activity;GO:0070011,peptidase activity, acting on L-amino acid peptides;GO:0004252,serine-type endopeptidase activity;GO:0001871,pattern binding;GO:0008233,peptidase activity;GO:0004175,endopeptidase activity;GO:0030247,polysaccharide binding;GO:0001948,glycoprotein binding;GO:0003824,catalytic activity;GO:0008236…	ko05322,Systemic lupus erythematosus
1007	evm.model.scaffold338.15046	evm.model.scaffold338.15046	sp|P19525|E2AK2_HUMAN	Interferon-induced, double-stranded RNA-activated protein kinase OS=Homo sapiens OX=9606 GN=EIF2AK2 PE=1 SV=2	EIF2AK2		down	1	0.305376	0.00936571				General function prediction only ; Signal transduction mechanisms ; Transcription ; Replication, recombination and repair ;	Protein processing in endoplasmic reticulum;Alzheimer's disease;Hepatitis C				ko04141,Protein processing in endoplasmic reticulum;ko05010,Alzheimer's disease;ko05160,Hepatitis C
446	evm.model.scaffold465.17517	evm.model.scaffold465.17517	sp|Q1JPB0|ILEU_BOVIN	Leukocyte elastase inhibitor OS=Bos taurus OX=9913 GN=SERPINB1 PE=2 SV=2	SERPINB1		down	1	0.308396	0.00290859				Posttranslational modification, protein turnover, chaperones ;	Amoebiasis				ko05146,Amoebiasis
558	evm.model.scaffold234.12790	evm.model.scaffold234.12790	sp|A6QR56|A16A1_BOVIN	Aldehyde dehydrogenase family 16 member A1 OS=Bos taurus OX=9913 GN=ALDH16A1 PE=2 SV=1	ALDH16A1		down	1	0.311134	0.033186	metabolic process	cell part;cell;extracellular region;organelle;extracellular region part	catalytic activity	Translation, ribosomal structure and biogenesis ;Energy production and conversion ;	Glycolysis / Gluconeogenesis;Pyruvate metabolism;Tryptophan metabolism;Glycerolipid metabolism;Limonene and pinene degradation;Valine, leucine and isoleucine degradation;Histidine metabolism;Propanoate metabolism;Ribosome;Ascorbate and aldarate metabolism;Pentose and glucuronate interconversions;beta-Alanine metabolism;Lysine degradation;Microbial metabolism in diverse environments;Metabolic path…	GO:0055114,oxidation reduction;GO:0008152,metabolic process	GO:0031982,vesicle;GO:0043230,extracellular organelle;GO:0044464,cell part;GO:0031988,membrane-bounded vesicle;GO:0044421,extracellular region part;GO:0005576,extracellular region;GO:0043227,membrane-bounded organelle;GO:0016020,membrane;GO:0043226,organelle;GO:0005623,cell;GO:0070062,extracellular vesicular exosome;GO:0065010,extracellular membrane-bounded organelle	GO:0016620,oxidoreductase activity, acting on the aldehyde or oxo group of donors, NAD or NADP as acceptor;GO:0016903,oxidoreductase activity, acting on the aldehyde or oxo group of donors;GO:0016491,oxidoreductase activity;GO:0003824,catalytic activity	ko00640,Propanoate metabolism;ko00340,Histidine metabolism;ko00410,beta-Alanine metabolism;ko01120,Microbial metabolism in diverse environments;ko00561,Glycerolipid metabolism;ko00040,Pentose and glucuronate interconversions;ko01100,Metabolic pathways;ko00903,Limonene and pinene degradation;ko00380,Tryptophan metabolism;ko00071,Fatty acid metabolism;ko00330,Arginine and proline metabolism;ko03010…
654	evm.model.scaffold466.17528	evm.model.scaffold466.17528	sp|O00160|MYO1F_HUMAN	Unconventional myosin-If OS=Homo sapiens OX=9606 GN=MYO1F PE=1 SV=3	MYO1F		down	1	0.31184	0.0226265				Cytoskeleton ;
232	evm.model.scaffold613.19399	evm.model.scaffold613.19399	sp|A6QPQ2|SPA38_BOVIN	Serpin A3-8 OS=Bos taurus OX=9913 GN=SERPINA3-8 PE=2 SV=1	SERPINA3-8		down	1	0.317172	0.0109754	biological regulation;metabolic process;regulation of biological process	organelle;extracellular region part;cell part;extracellular region;cell	enzyme regulator activity	Posttranslational modification, protein turnover, chaperones ;		GO:0050790,regulation of catalytic activity;GO:0044092,negative regulation of molecular function;GO:0065009,regulation of molecular function;GO:0010951,negative regulation of endopeptidase activity;GO:0010466,negative regulation of peptidase activity;GO:0052547,regulation of peptidase activity;GO:0052548,regulation of endopeptidase activity;GO:0051336,regulation of hydrolase activity;GO:0043086,n…	GO:0042583,chromaffin granule;GO:0005737,cytoplasm;GO:0044464,cell part;GO:0031410,cytoplasmic vesicle;GO:0031988,membrane-bounded vesicle;GO:0044421,extracellular region part;GO:0005576,extracellular region;GO:0016023,cytoplasmic membrane-bounded vesicle;GO:0043231,intracellular membrane-bounded organelle;GO:0043227,membrane-bounded organelle;GO:0005623,cell;GO:0031982,vesicle;GO:0005615,extrace…	GO:0030414,peptidase inhibitor activity;GO:0030234,enzyme regulator activity;GO:0004867,serine-type endopeptidase inhibitor activity;GO:0004857,enzyme inhibitor activity;GO:0004866,endopeptidase inhibitor activity
56	evm.model.scaffold109.8587	evm.model.scaffold109.8587	sp|O15439|MRP4_HUMAN	ATP-binding cassette sub-family C member 4 OS=Homo sapiens OX=9606 GN=ABCC4 PE=1 SV=3	ABCC4		down	1	0.319546	0.000108824				Defense mechanisms ;	ABC transporters				ko02010,ABC transporters
951	evm.model.scaffold102.8303	evm.model.scaffold102.8303	sp|P00735|THRB_BOVIN	Prothrombin OS=Bos taurus OX=9913 GN=F2 PE=1 SV=2	F2		down	1	0.319978	0.00552452	growth;cell proliferation;locomotion;immune system process;response to stimulus;signaling;negative regulation of biological process;cellular component organization or biogenesis;developmental process;cellular process;establishment of localization;localization;multicellular organismal process;biological regulation;metabolic process;regulation of biological process;positive regulation of biological…	organelle;extracellular region part;membrane-enclosed lumen;cell part;organelle part;extracellular region;cell	catalytic activity;molecular transducer activity;binding	Posttranslational modification, protein turnover, chaperones ;	Neuroactive ligand-receptor interaction;Regulation of actin cytoskeleton;Complement and coagulation cascades	GO:0006810,transport;GO:0051918,negative regulation of fibrinolysis;GO:0019220,regulation of phosphate metabolic process;GO:0030154,cell differentiation;GO:0065003,macromolecular complex assembly;GO:0042327,positive regulation of phosphorylation;GO:0050818,regulation of coagulation;GO:0010627,regulation of protein kinase cascade;GO:0042127,regulation of cell proliferation;GO:0045685,regulation of…	GO:0044432,endoplasmic reticulum part;GO:0070062,extracellular vesicular exosome;GO:0005886,plasma membrane;GO:0044446,intracellular organelle part;GO:0044431,Golgi apparatus part;GO:0070013,intracellular organelle lumen;GO:0005622,intracellular;GO:0043229,intracellular organelle;GO:0031982,vesicle;GO:0005788,endoplasmic reticulum lumen;GO:0005576,extracellular region;GO:0043233,organelle lumen;G…	GO:0043169,cation binding;GO:0017171,serine hydrolase activity;GO:0070011,peptidase activity, acting on L-amino acid peptides;GO:0004871,signal transducer activity;GO:0005488,binding;GO:0004872,receptor activity;GO:0003824,catalytic activity;GO:0005509,calcium ion binding;GO:0004175,endopeptidase activity;GO:0004252,serine-type endopeptidase activity;GO:0005102,receptor binding;GO:0008233,peptida…	ko04080,Neuroactive ligand-receptor interaction;ko04810,Regulation of actin cytoskeleton;ko04610,Complement and coagulation cascades
1704	evm.model.scaffold5.521	evm.model.scaffold5.521	sp|Q2TBI0|LBP_BOVIN	Lipopolysaccharide-binding protein OS=Bos taurus OX=9913 GN=LBP PE=2 SV=1	LBP		down	1	0.324057	0.0468559	multi-organism process;multicellular organismal process;localization;establishment of localization;metabolic process;regulation of biological process;biological regulation;positive regulation of biological process;locomotion;growth;response to stimulus;immune system process;signaling;developmental process;cellular component organization or biogenesis;negative regulation of biological process;cell…	cell;extracellular region;cell part;extracellular region part;organelle	binding		Toll-like receptor signaling pathway	GO:0042330,taxis;GO:0048584,positive regulation of response to stimulus;GO:0010604,positive regulation of macromolecule metabolic process;GO:0050896,response to stimulus;GO:0001818,negative regulation of cytokine production;GO:0048518,positive regulation of biological process;GO:0002688,regulation of leukocyte chemotaxis;GO:0042534,regulation of tumor necrosis factor biosynthetic process;GO:00507…	GO:0043230,extracellular organelle;GO:0005615,extracellular space;GO:0031982,vesicle;GO:0065010,extracellular membrane-bounded organelle;GO:0005623,cell;GO:0043226,organelle;GO:0070062,extracellular vesicular exosome;GO:0016020,membrane;GO:0043227,membrane-bounded organelle;GO:0005576,extracellular region;GO:0044421,extracellular region part;GO:0009986,cell surface;GO:0044464,cell part;GO:0031988…	GO:0001530,lipopolysaccharide binding;GO:0005488,binding;GO:0005102,receptor binding;GO:0005515,protein binding	ko04620,Toll-like receptor signaling pathway
51	evm.model.scaffold91.7769	evm.model.scaffold91.7769	sp|Q95M18|ENPL_BOVIN	Endoplasmin OS=Bos taurus OX=9913 GN=HSP90B1 PE=2 SV=1	HSP90B1		down	1	0.327645	2.00885e-05				Posttranslational modification, protein turnover, chaperones ;	NOD-like receptor signaling pathway;Prostate cancer;Protein processing in endoplasmic reticulum;Pathways in cancer				ko05215,Prostate cancer;ko04621,NOD-like receptor signaling pathway;ko05200,Pathways in cancer;ko04141,Protein processing in endoplasmic reticulum
189	evm.model.scaffold256.13395	evm.model.scaffold256.13395	sp|P81286|PLMN_SHEEP	Plasminogen (Fragment) OS=Ovis aries OX=9940 GN=PLG PE=1 SV=1	PLG		down	1	0.329885	2.2458e-05				Posttranslational modification, protein turnover, chaperones ;	Complement and coagulation cascades;Neuroactive ligand-receptor interaction;Staphylococcus aureus infection				ko04610,Complement and coagulation cascades;ko05150,Staphylococcus aureus infection;ko04080,Neuroactive ligand-receptor interaction
652	evm.model.scaffold78.6837	evm.model.scaffold78.6837	sp|P37023|ACVL1_HUMAN	Serine/threonine-protein kinase receptor R3 OS=Homo sapiens OX=9606 GN=ACVRL1 PE=1 SV=2	ACVRL1		down	1	0.332149	0.0354367				General function prediction only ; Signal transduction mechanisms ; Transcription ; Replication, recombination and repair ;
44	evm.model.scaffold125.9329	evm.model.scaffold125.9329	sp|Q9GLM4|TENS1_BOVIN	Tensin-1 OS=Bos taurus OX=9913 GN=TNS1 PE=2 SV=1	TNS1		down	1	0.333676	3.16233e-07				Signal transduction mechanisms ;	Pathways in cancer;Tight junction;Insulin signaling pathway;Metabolic pathways;Fatty acid biosynthesis;Prostate cancer;Focal adhesion;Phosphatidylinositol signaling system;Inositol phosphate metabolism;p53 signaling pathway;Small cell lung cancer;Endometrial cancer;Glioma;Melanoma				ko04910,Insulin signaling pathway;ko00562,Inositol phosphate metabolism;ko05222,Small cell lung cancer;ko05215,Prostate cancer;ko05214,Glioma;ko04115,p53 signaling pathway;ko05200,Pathways in cancer;ko04530,Tight junction;ko05218,Melanoma;ko05213,Endometrial cancer;ko01100,Metabolic pathways;ko00061,Fatty acid biosynthesis;ko04510,Focal adhesion;ko04070,Phosphatidylinositol signaling system
1241	evm.model.scaffold871.21462	evm.model.scaffold871.21462	sp|Q3ZCA2|CPSF5_BOVIN	Cleavage and polyadenylation specificity factor subunit 5 OS=Bos taurus OX=9913 GN=NUDT21 PE=2 SV=1	NUDT21		down	1	0.333852	0.0435391					Protein processing in endoplasmic reticulum				ko04141,Protein processing in endoplasmic reticulum
510	evm.model.scaffold402.16447	evm.model.scaffold402.16447	sp|P31404|VATA_BOVIN	V-type proton ATPase catalytic subunit A OS=Bos taurus OX=9913 GN=ATP6V1A PE=1 SV=2	ATP6V1A		down	1	0.334266	0.0156507	metabolic process;regulation of biological process;response to stimulus;biological regulation;signaling;localization;establishment of localization;cellular process	cell;extracellular region;organelle part;macromolecular complex;cell part;extracellular region part;organelle	binding;transporter activity;catalytic activity	Energy production and conversion ;	Phagosome;Vibrio cholerae infection;Metabolic pathways;Oxidative phosphorylation;Epithelial cell signaling in Helicobacter pylori infection;Collecting duct acid secretion	GO:0007169,transmembrane receptor protein tyrosine kinase signaling pathway;GO:0008286,insulin receptor signaling pathway;GO:0000041,transition metal ion transport;GO:0050896,response to stimulus;GO:0006807,nitrogen compound metabolic process;GO:0009719,response to endogenous stimulus;GO:0015682,ferric iron transport;GO:0050801,ion homeostasis;GO:0009725,response to hormone stimulus;GO:0007166,ce…	GO:0005764,lysosome;GO:0016021,integral to membrane;GO:0005576,extracellular region;GO:0005737,cytoplasm;GO:0044422,organelle part;GO:0032991,macromolecular complex;GO:0044437,vacuolar part;GO:0005886,plasma membrane;GO:0070062,extracellular vesicular exosome;GO:0043234,protein complex;GO:0005887,integral to plasma membrane;GO:0044446,intracellular organelle part;GO:0043229,intracellular organell…	GO:0016462,pyrophosphatase activity;GO:0000166,nucleotide binding;GO:0016787,hydrolase activity;GO:0022890,inorganic cation transmembrane transporter activity;GO:0022892,substrate-specific transporter activity;GO:0019829,cation-transporting ATPase activity;GO:0015405,P-P-bond-hydrolysis-driven transmembrane transporter activity;GO:0042625,ATPase activity, coupled to transmembrane movement of ions…	ko05120,Epithelial cell signaling in Helicobacter pylori infection;ko01100,Metabolic pathways;ko04145,Phagosome;ko04966,Collecting duct acid secretion;ko00190,Oxidative phosphorylation;ko05110,Vibrio cholerae infection
93	evm.model.scaffold34.3269	evm.model.scaffold34.3269	sp|P04114|APOB_HUMAN	Apolipoprotein B-100 OS=Homo sapiens OX=9606 GN=APOB PE=1 SV=2	APOB		down	1	0.337881	1.04407e-08	biological regulation;regulation of biological process;metabolic process;establishment of localization;localization;multicellular organismal process;positive regulation of biological process;cellular process;reproduction;developmental process	organelle;extracellular region part;cell part;macromolecular complex;cell;extracellular region	binding;transporter activity			GO:0065008,regulation of biological quality;GO:0006869,lipid transport;GO:0051179,localization;GO:0019222,regulation of metabolic process;GO:0006066,alcohol metabolic process;GO:0019953,sexual reproduction;GO:0050789,regulation of biological process;GO:0044238,primary metabolic process;GO:0044237,cellular metabolic process;GO:0065007,biological regulation;GO:0009058,biosynthetic process;GO:000815…	GO:0005615,extracellular space;GO:0012505,endomembrane system;GO:0032991,macromolecular complex;GO:0044444,cytoplasmic part;GO:0005737,cytoplasm;GO:0005622,intracellular;GO:0043229,intracellular organelle;GO:0044464,cell part;GO:0043227,membrane-bounded organelle;GO:0043231,intracellular membrane-bounded organelle;GO:0005576,extracellular region;GO:0044421,extracellular region part;GO:0005623,cel…	GO:0043167,ion binding;GO:0005215,transporter activity;GO:0043168,anion binding;GO:0005488,binding;GO:0005319,lipid transporter activity;GO:0005515,protein binding;GO:0022892,substrate-specific transporter activity
972	evm.model.scaffold6.812	evm.model.scaffold6.812	sp|Q5RBV3|DECR2_PONAB	Peroxisomal 2,4-dienoyl-CoA reductase [(3E)-enoyl-CoA-producing] OS=Pongo abelii OX=9601 GN=DECR2 PE=2 SV=1	DECR2		down	1	0.339266	0.0264723	cellular process;metabolic process	organelle;organelle part;cell;cell part	catalytic activity;binding	Lipid transport and metabolism ; Secondary metabolites biosynthesis, transport and catabolism ; General function prediction only ;	Peroxisome	GO:0006633,fatty acid biosynthetic process;GO:0019752,carboxylic acid metabolic process;GO:0016053,organic acid biosynthetic process;GO:0006629,lipid metabolic process;GO:0044249,cellular biosynthetic process;GO:0006082,organic acid metabolic process;GO:0009987,cellular process;GO:0008610,lipid biosynthetic process;GO:0042180,cellular ketone metabolic process;GO:0033559,unsaturated fatty acid met…	GO:0005778,peroxisomal membrane;GO:0044444,cytoplasmic part;GO:0042579,microbody;GO:0043229,intracellular organelle;GO:0005622,intracellular;GO:0031090,organelle membrane;GO:0005777,peroxisome;GO:0016020,membrane;GO:0043226,organelle;GO:0044424,intracellular part;GO:0044446,intracellular organelle part;GO:0005737,cytoplasm;GO:0031903,microbody membrane;GO:0044422,organelle part;GO:0043231,intrace…	GO:0003824,catalytic activity;GO:0016491,oxidoreductase activity;GO:0016627,oxidoreductase activity, acting on the CH-CH group of donors;GO:0005102,receptor binding;GO:0005488,binding;GO:0005515,protein binding	ko04146,Peroxisome
187	evm.model.scaffold88.7567	evm.model.scaffold88.7567	sp|Q3ZBZ8|STIP1_BOVIN	Stress-induced-phosphoprotein 1 OS=Bos taurus OX=9913 GN=STIP1 PE=2 SV=1	STIP1		down	1	0.345602	0.0157327				General function prediction only ;	Prion diseases				ko05020,Prion diseases
1333	evm.model.scaffold755.20566	evm.model.scaffold755.20566	sp|P98171|RHG04_HUMAN	Rho GTPase-activating protein 4 OS=Homo sapiens OX=9606 GN=ARHGAP4 PE=1 SV=2	ARHGAP4		down	1	0.349924	0.025077	negative regulation of biological process;cellular component organization or biogenesis;developmental process;positive regulation of biological process;cellular process;multicellular organismal process;locomotion;localization;response to stimulus;biological regulation;death;signaling;regulation of biological process	organelle;cell part;cell	enzyme regulator activity;binding		Axon guidance	GO:0030336,negative regulation of cell migration;GO:0050794,regulation of cellular process;GO:0009966,regulation of signal transduction;GO:0043065,positive regulation of apoptosis;GO:0042981,regulation of apoptosis;GO:0048519,negative regulation of biological process;GO:0032879,regulation of localization;GO:0010647,positive regulation of cell communication;GO:0051270,regulation of cell motion;GO:…	GO:0005623,cell;GO:0044424,intracellular part;GO:0043226,organelle;GO:0005829,cytosol;GO:0044464,cell part;GO:0005737,cytoplasm;GO:0005622,intracellular;GO:0043229,intracellular organelle;GO:0044444,cytoplasmic part	GO:0008047,enzyme activator activity;GO:0060090,molecular adaptor activity;GO:0031267,small GTPase binding;GO:0005096,GTPase activator activity;GO:0060089,molecular transducer activity;GO:0030234,enzyme regulator activity;GO:0005515,protein binding;GO:0060589,nucleoside-triphosphatase regulator activity;GO:0030674,protein binding, bridging;GO:0019899,enzyme binding;GO:0004871,signal transducer ac…	ko04360,Axon guidance
99	evm.model.scaffold49.4385	evm.model.scaffold49.4385	sp|P05307|PDIA1_BOVIN	Protein disulfide-isomerase OS=Bos taurus OX=9913 GN=P4HB PE=1 SV=1	P4HB		down	1	0.351536	3.18042e-05	locomotion;multi-organism process;biological regulation;response to stimulus;regulation of biological process;metabolic process;cellular component organization or biogenesis;reproductive process;reproduction;viral reproduction;positive regulation of biological process;cellular process	membrane-enclosed lumen;organelle;cell;extracellular region part;organelle part;extracellular region;cell part;macromolecular complex	binding;catalytic activity	Posttranslational modification, protein turnover, chaperones ; Energy production and conversion ;	Protein processing in endoplasmic reticulum	GO:0000302,response to reactive oxygen species;GO:0016043,cellular component organization;GO:0030163,protein catabolic process;GO:0006519,cellular amino acid and derivative metabolic process;GO:0046483,heterocycle metabolic process;GO:0009987,cellular process;GO:0050792,regulation of viral reproduction;GO:0034960,cellular biopolymer metabolic process;GO:0043170,macromolecule metabolic process;GO:…	GO:0005788,endoplasmic reticulum lumen;GO:0031982,vesicle;GO:0048770,pigment granule;GO:0070013,intracellular organelle lumen;GO:0034663,endoplasmic reticulum chaperone complex;GO:0070161,anchoring junction;GO:0005793,ER-Golgi intermediate compartment;GO:0005622,intracellular;GO:0043229,intracellular organelle;GO:0044446,intracellular organelle part;GO:0009986,cell surface;GO:0043234,protein comp…	GO:0070011,peptidase activity, acting on L-amino acid peptides;GO:0005488,binding;GO:0046982,protein heterodimerization activity;GO:0019899,enzyme binding;GO:0016705,oxidoreductase activity, acting on paired donors, with incorporation or reduction of molecular oxygen;GO:0005178,integrin binding;GO:0003824,catalytic activity;GO:0046983,protein dimerization activity;GO:0005102,receptor binding;GO:0…	ko04141,Protein processing in endoplasmic reticulum
217	evm.model.scaffold623.19521	evm.model.scaffold623.19521	sp|P46193|ANXA1_BOVIN	Annexin A1 OS=Bos taurus OX=9913 GN=ANXA1 PE=1 SV=2	ANXA1		down	1	0.354696	1.64625e-05
216	evm.model.scaffold321.14704	evm.model.scaffold321.14704	sp|Q9Y4L1|HYOU1_HUMAN	Hypoxia up-regulated protein 1 OS=Homo sapiens OX=9606 GN=HYOU1 PE=1 SV=1	HYOU1		down	1	0.354915	8.86675e-05	cellular process;metabolic process;localization;cellular component organization or biogenesis;establishment of localization	macromolecular complex;cell part;extracellular region;organelle part;extracellular region part;cell;organelle;membrane-enclosed lumen	binding	Posttranslational modification, protein turnover, chaperones ;	Protein processing in endoplasmic reticulum	GO:0008152,metabolic process;GO:0006810,transport;GO:0051234,establishment of localization;GO:0010324,membrane invagination;GO:0016044,membrane organization;GO:0051179,localization;GO:0019538,protein metabolic process;GO:0006897,endocytosis;GO:0016192,vesicle-mediated transport;GO:0044238,primary metabolic process;GO:0051649,establishment of localization in cell;GO:0044237,cellular metabolic proc…	GO:0043233,organelle lumen;GO:0005576,extracellular region;GO:0005783,endoplasmic reticulum;GO:0032991,macromolecular complex;GO:0005737,cytoplasm;GO:0005912,adherens junction;GO:0044422,organelle part;GO:0044446,intracellular organelle part;GO:0043234,protein complex;GO:0044432,endoplasmic reticulum part;GO:0005886,plasma membrane;GO:0030054,cell junction;GO:0070062,extracellular vesicular exoso…	GO:0051087,chaperone binding;GO:0005515,protein binding;GO:0005524,ATP binding;GO:0000166,nucleotide binding;GO:0017076,purine nucleotide binding;GO:0030554,adenyl nucleotide binding;GO:0001883,purine nucleoside binding;GO:0001882,nucleoside binding;GO:0005488,binding;GO:0032553,ribonucleotide binding;GO:0032555,purine ribonucleotide binding;GO:0032559,adenyl ribonucleotide binding	ko04141,Protein processing in endoplasmic reticulum
664	evm.model.scaffold25.2511	evm.model.scaffold25.2511	sp|Q9TRY0|FKBP4_BOVIN	Peptidyl-prolyl cis-trans isomerase FKBP4 OS=Bos taurus OX=9913 GN=FKBP4 PE=1 SV=4	FKBP4		down	1	0.35922	0.0401931				Posttranslational modification, protein turnover, chaperones ;
563	evm.model.scaffold314.14590	evm.model.scaffold314.14590	sp|P52193|CALR_BOVIN	Calreticulin OS=Bos taurus OX=9913 GN=CALR PE=1 SV=2	CALR		down	1	0.359991	0.0385832					Protein processing in endoplasmic reticulum;Antigen processing and presentation;Phagosome;Chagas disease				ko04141,Protein processing in endoplasmic reticulum;ko05142,Chagas disease;ko04145,Phagosome;ko04612,Antigen processing and presentation
354	evm.model.scaffold47.4155	evm.model.scaffold47.4155	sp|Q7L014|DDX46_HUMAN	Probable ATP-dependent RNA helicase DDX46 OS=Homo sapiens OX=9606 GN=DDX46 PE=1 SV=2	DDX46		down	1	0.361141	0.00378938	metabolic process;cellular process;regulation of biological process;biological regulation	cell part;organelle part;cell;organelle;membrane-enclosed lumen	binding;catalytic activity	Replication, recombination and repair ; Transcription ; Translation, ribosomal structure and biogenesis ;	Spliceosome	GO:0016070,RNA metabolic process;GO:0006396,RNA processing;GO:0008152,metabolic process;GO:0006139,nucleobase, nucleoside, nucleotide and nucleic acid metabolic process;GO:0006397,mRNA processing;GO:0044237,cellular metabolic process;GO:0065007,biological regulation;GO:0044238,primary metabolic process;GO:0050789,regulation of biological process;GO:0000377,RNA splicing, via transesterification re…	GO:0005654,nucleoplasm;GO:0044422,organelle part;GO:0044451,nucleoplasm part;GO:0044428,nuclear part;GO:0005623,cell;GO:0043231,intracellular membrane-bounded organelle;GO:0016604,nuclear body;GO:0043227,membrane-bounded organelle;GO:0044464,cell part;GO:0043233,organelle lumen;GO:0005622,intracellular;GO:0043229,intracellular organelle;GO:0070013,intracellular organelle lumen;GO:0031981,nuclear …	GO:0001882,nucleoside binding;GO:0005488,binding;GO:0016817,hydrolase activity, acting on acid anhydrides;GO:0032553,ribonucleotide binding;GO:0016887,ATPase activity;GO:0008026,ATP-dependent helicase activity;GO:0032559,adenyl ribonucleotide binding;GO:0003724,RNA helicase activity;GO:0032555,purine ribonucleotide binding;GO:0017111,nucleoside-triphosphatase activity;GO:0030554,adenyl nucleotide…	ko03040,Spliceosome
185	evm.model.scaffold551.18637	evm.model.scaffold551.18637	sp|Q80W49|CRBG3_MOUSE	Beta/gamma crystallin domain-containing protein 3 OS=Mus musculus OX=10090 GN=Crybg3 PE=1 SV=2	Crybg3		down	1	0.361223	7.84145e-08
645	evm.model.scaffold33.3153	evm.model.scaffold33.3153	sp|Q5E9J1|HNRPF_BOVIN	Heterogeneous nuclear ribonucleoprotein F OS=Bos taurus OX=9913 GN=HNRNPF PE=2 SV=3	HNRNPF		down	1	0.363495	0.0107582	regulation of biological process;cellular process;metabolic process;biological regulation	virion part;cell part;macromolecular complex;virion;organelle part;organelle;membrane-enclosed lumen;cell	binding			GO:0060255,regulation of macromolecule metabolic process;GO:0019219,regulation of nucleobase, nucleoside, nucleotide and nucleic acid metabolic process;GO:0010468,regulation of gene expression;GO:0044260,cellular macromolecule metabolic process;GO:0000375,RNA splicing, via transesterification reactions;GO:0016071,mRNA metabolic process;GO:0010467,gene expression;GO:0031323,regulation of cellular …	GO:0005634,nucleus;GO:0044446,intracellular organelle part;GO:0005681,spliceosomal complex;GO:0031974,membrane-enclosed lumen;GO:0016020,membrane;GO:0044424,intracellular part;GO:0043226,organelle;GO:0070013,intracellular organelle lumen;GO:0031981,nuclear lumen;GO:0005622,intracellular;GO:0043229,intracellular organelle;GO:0043233,organelle lumen;GO:0044464,cell part;GO:0071013,catalytic step 2 …	GO:0005488,binding;GO:0003723,RNA binding;GO:0005515,protein binding;GO:0000166,nucleotide binding;GO:0003676,nucleic acid binding
1058	evm.model.scaffold67.6221	evm.model.scaffold67.6221	sp|Q9Y4R7|TTLL3_HUMAN	Tubulin monoglycylase TTLL3 OS=Homo sapiens OX=9606 GN=TTLL3 PE=1 SV=2	TTLL3		down	1	0.366359	0.0491213					Shigellosis;Pathogenic Escherichia coli infection;Fc gamma R-mediated phagocytosis;Bacterial invasion of epithelial cells;Regulation of actin cytoskeleton				ko05100,Bacterial invasion of epithelial cells;ko04810,Regulation of actin cytoskeleton;ko04666,Fc gamma R-mediated phagocytosis;ko05130,Pathogenic Escherichia coli infection;ko05131,Shigellosis
54	evm.model.scaffold140.9969	evm.model.scaffold140.9969	sp|Q0VCX2|BIP_BOVIN	Endoplasmic reticulum chaperone BiP OS=Bos taurus OX=9913 GN=HSPA5 PE=2 SV=1	HSPA5		down	1	0.369452	2.52624e-09				Posttranslational modification, protein turnover, chaperones ;	Prion diseases;Antigen processing and presentation;Protein processing in endoplasmic reticulum;Protein export				ko04141,Protein processing in endoplasmic reticulum;ko03060,Protein export;ko04612,Antigen processing and presentation;ko05020,Prion diseases
644	evm.model.scaffold564.18765	evm.model.scaffold564.18765	sp|Q2HJG2|PUF60_BOVIN	Poly(U)-binding-splicing factor PUF60 OS=Bos taurus OX=9913 GN=PUF60 PE=2 SV=1	PUF60		down	1	0.369576	0.0327982				General function prediction only ;	Spliceosome				ko03040,Spliceosome
90	evm.model.scaffold91.7750	evm.model.scaffold91.7750	sp|Q07065|CKAP4_HUMAN	Cytoskeleton-associated protein 4 OS=Homo sapiens OX=9606 GN=CKAP4 PE=1 SV=2	CKAP4		down	1	0.372594	6.57101e-06	metabolic process;cellular process	extracellular region part;organelle;cell;extracellular region;cell part			Protein processing in endoplasmic reticulum	GO:0043283,biopolymer metabolic process;GO:0009987,cellular process;GO:0043170,macromolecule metabolic process;GO:0044267,cellular protein metabolic process;GO:0008152,metabolic process;GO:0034960,cellular biopolymer metabolic process;GO:0044238,primary metabolic process;GO:0044237,cellular metabolic process;GO:0044260,cellular macromolecule metabolic process;GO:0019538,protein metabolic process	GO:0044424,intracellular part;GO:0043226,organelle;GO:0070062,extracellular vesicular exosome;GO:0005886,plasma membrane;GO:0016020,membrane;GO:0031982,vesicle;GO:0044425,membrane part;GO:0043230,extracellular organelle;GO:0005622,intracellular;GO:0043229,intracellular organelle;GO:0030141,secretory granule;GO:0044444,cytoplasmic part;GO:0044464,cell part;GO:0031988,membrane-bounded vesicle;GO:00…		ko04141,Protein processing in endoplasmic reticulum
410	evm.model.scaffold161.10663	evm.model.scaffold161.10663	sp|P02769|ALBU_BOVIN	Albumin OS=Bos taurus OX=9913 GN=ALB PE=1 SV=4	ALB		down	1	0.374902	0.0453726					Aminoacyl-tRNA biosynthesis				ko00970,Aminoacyl-tRNA biosynthesis
672	evm.model.scaffold607.19321	evm.model.scaffold607.19321	sp|Q9UMR2|DD19B_HUMAN	ATP-dependent RNA helicase DDX19B OS=Homo sapiens OX=9606 GN=DDX19B PE=1 SV=1	DDX19B		down	1	0.375362	0.0251089	cellular process;metabolic process;localization;establishment of localization	extracellular region part;organelle;extracellular region;cell;organelle part;macromolecular complex;cell part	binding;catalytic activity	Replication, recombination and repair ; Transcription ; Translation, ribosomal structure and biogenesis ;	Spliceosome;RNA transport	GO:0045184,establishment of protein localization;GO:0051179,localization;GO:0033036,macromolecule localization;GO:0006403,RNA localization;GO:0006405,RNA export from nucleus;GO:0006139,nucleobase, nucleoside, nucleotide and nucleic acid metabolic process;GO:0015031,protein transport;GO:0051234,establishment of localization;GO:0016070,RNA metabolic process;GO:0006913,nucleocytoplasmic transport;GO…	GO:0031224,intrinsic to membrane;GO:0005623,cell;GO:0065010,extracellular membrane-bounded organelle;GO:0044428,nuclear part;GO:0044421,extracellular region part;GO:0043227,membrane-bounded organelle;GO:0043231,intracellular membrane-bounded organelle;GO:0031988,membrane-bounded vesicle;GO:0044464,cell part;GO:0005643,nuclear pore;GO:0043230,extracellular organelle;GO:0031090,organelle membrane;G…	GO:0008186,RNA-dependent ATPase activity;GO:0042623,ATPase activity, coupled;GO:0016462,pyrophosphatase activity;GO:0004386,helicase activity;GO:0070035,purine NTP-dependent helicase activity;GO:0000166,nucleotide binding;GO:0016787,hydrolase activity;GO:0017076,purine nucleotide binding;GO:0001883,purine nucleoside binding;GO:0004004,ATP-dependent RNA helicase activity;GO:0005515,protein binding…	ko03040,Spliceosome;ko03013,RNA transport
267	evm.model.scaffold20.2060	evm.model.scaffold20.2060	sp|Q9XSJ4|ENOA_BOVIN	Alpha-enolase OS=Bos taurus OX=9913 GN=ENO1 PE=1 SV=4	ENO1		down	1	0.37637	0.00437557				Carbohydrate transport and metabolism ;	Microbial metabolism in diverse environments;Glycolysis / Gluconeogenesis;RNA degradation;Metabolic pathways				ko01100,Metabolic pathways;ko03018,RNA degradation;ko00010,Glycolysis / Gluconeogenesis;ko01120,Microbial metabolism in diverse environments
192	evm.model.scaffold382.16087	evm.model.scaffold382.16087	sp|A6H7I5|DYN2_BOVIN	Dynamin-2 OS=Bos taurus OX=9913 GN=DNM2 PE=2 SV=1	DNM2		down	1	0.377607	0.000930106	positive regulation of biological process;reproduction;metabolic process;regulation of biological process;death;biological regulation;localization;multicellular organismal process;establishment of localization;cellular process;developmental process;reproductive process;cellular component organization or biogenesis;negative regulation of biological process;immune system process;response to stimulu…	cell part;macromolecular complex;organelle part;extracellular region;extracellular region part;cell;synapse;organelle;synapse part	catalytic activity;binding	General function prediction only ;	Endocytosis;Fc gamma R-mediated phagocytosis;Bacterial invasion of epithelial cells	GO:0032879,regulation of localization;GO:0048193,Golgi vesicle transport;GO:0019882,antigen processing and presentation;GO:0033572,transferrin transport;GO:0051049,regulation of transport;GO:0010628,positive regulation of gene expression;GO:0048699,generation of neurons;GO:0048856,anatomical structure development;GO:0010033,response to organic substance;GO:0006826,iron ion transport;GO:0051239,re…	GO:0005737,cytoplasm;GO:0044422,organelle part;GO:0045334,clathrin-coated endocytic vesicle;GO:0031252,cell leading edge;GO:0031410,cytoplasmic vesicle;GO:0005905,coated pit;GO:0012506,vesicle membrane;GO:0005874,microtubule;GO:0005576,extracellular region;GO:0031982,vesicle;GO:0005622,intracellular;GO:0043229,intracellular organelle;GO:0070161,anchoring junction;GO:0015630,microtubule cytoskelet…	GO:0000166,nucleotide binding;GO:0017076,purine nucleotide binding;GO:0016787,hydrolase activity;GO:0005515,protein binding;GO:0016462,pyrophosphatase activity;GO:0008092,cytoskeletal protein binding;GO:0008017,microtubule binding;GO:0050998,nitric-oxide synthase binding;GO:0001664,G-protein-coupled receptor binding;GO:0005102,receptor binding;GO:0019901,protein kinase binding;GO:0017111,nucleosi…	ko04666,Fc gamma R-mediated phagocytosis;ko05100,Bacterial invasion of epithelial cells;ko04144,Endocytosis
1485	evm.model.scaffold81.7057	evm.model.scaffold81.7057	sp|Q9XT27|CERU_SHEEP	Ceruloplasmin OS=Ovis aries OX=9940 GN=CP PE=2 SV=1	CP		down	1	0.378097	0.0190432					Porphyrin and chlorophyll metabolism				ko00860,Porphyrin and chlorophyll metabolism
443	evm.model.scaffold54.5521	evm.model.scaffold54.5521	sp|Q68CZ2|TENS3_HUMAN	Tensin-3 OS=Homo sapiens OX=9606 GN=TNS3 PE=1 SV=2	TNS3		down	1	0.378147	0.00125884				Signal transduction mechanisms ;	Prostate cancer;Fatty acid biosynthesis;Metabolic pathways;Focal adhesion;Tight junction;Pathways in cancer;Insulin signaling pathway;Glioma;Endometrial cancer;Melanoma;Phosphatidylinositol signaling system;Small cell lung cancer;p53 signaling pathway;Inositol phosphate metabolism				ko05222,Small cell lung cancer;ko00562,Inositol phosphate metabolism;ko04910,Insulin signaling pathway;ko05215,Prostate cancer;ko05218,Melanoma;ko05214,Glioma;ko04115,p53 signaling pathway;ko04530,Tight junction;ko05200,Pathways in cancer;ko04070,Phosphatidylinositol signaling system;ko00061,Fatty acid biosynthesis;ko04510,Focal adhesion;ko05213,Endometrial cancer;ko01100,Metabolic pathways
452	evm.model.scaffold368.15821	evm.model.scaffold368.15821	sp|A6QLG5|RS9_BOVIN	40S ribosomal protein S9 OS=Bos taurus OX=9913 GN=RPS9 PE=2 SV=1	RPS9		down	1	0.380199	0.0200937				Translation, ribosomal structure and biogenesis ;	Ribosome				ko03010,Ribosome
82	evm.model.scaffold107.8497	evm.model.scaffold107.8497	sp|Q28141|DHX9_BOVIN	ATP-dependent RNA helicase A OS=Bos taurus OX=9913 GN=DHX9 PE=1 SV=1	DHX9		down	1	0.380265	0.0111073				Replication, recombination and repair ;
529	evm.model.scaffold1178.22816	evm.model.scaffold1178.22816	sp|Q9BQS8|FYCO1_HUMAN	FYVE and coiled-coil domain-containing protein 1 OS=Homo sapiens OX=9606 GN=FYCO1 PE=1 SV=3	FYCO1		down	1	0.382237	0.0184422					Endocytosis;Phagosome				ko04145,Phagosome;ko04144,Endocytosis
575	evm.model.scaffold375.15950	evm.model.scaffold375.15950	sp|Q29443|TRFE_BOVIN	Serotransferrin OS=Bos taurus OX=9913 GN=TF PE=2 SV=1	TF		down	1	0.388392	0.0366537
719	evm.model.scaffold35.3354	evm.model.scaffold35.3354	sp|P06579|TRBM_BOVIN	Thrombomodulin (Fragment) OS=Bos taurus OX=9913 GN=THBD PE=2 SV=1	THBD		down	1	0.388806	0.0145189					Complement and coagulation cascades				ko04610,Complement and coagulation cascades
133	evm.model.scaffold234.12740	evm.model.scaffold234.12740	sp|Q9NZN4|EHD2_HUMAN	EH domain-containing protein 2 OS=Homo sapiens OX=9606 GN=EHD2 PE=1 SV=2	EHD2		down	1	0.389724	0.000593888				General function prediction only ;	Endocytosis				ko04144,Endocytosis
590	evm.model.scaffold375.15939	evm.model.scaffold375.15939	sp|O75165|DJC13_HUMAN	DnaJ homolog subfamily C member 13 OS=Homo sapiens OX=9606 GN=DNAJC13 PE=1 SV=5	DNAJC13		down	1	0.402922	0.0156263
273	evm.model.scaffold22.2240	evm.model.scaffold22.2240	sp|Q5NVN0|KPYM_PONAB	Pyruvate kinase PKM OS=Pongo abelii OX=9601 GN=PKM PE=2 SV=3	PKM		down	1	0.403146	0.0101826				Carbohydrate transport and metabolism ;	Type II diabetes mellitus;Purine metabolism;Microbial metabolism in diverse environments;Metabolic pathways;Pyruvate metabolism;Glycolysis / Gluconeogenesis				ko00010,Glycolysis / Gluconeogenesis;ko00620,Pyruvate metabolism;ko01120,Microbial metabolism in diverse environments;ko00230,Purine metabolism;ko04930,Type II diabetes mellitus;ko01100,Metabolic pathways
64	evm.model.scaffold456.17366	evm.model.scaffold456.17366	sp|P38657|PDIA3_BOVIN	Protein disulfide-isomerase A3 OS=Bos taurus OX=9913 GN=PDIA3 PE=2 SV=1	PDIA3		down	1	0.404512	0.00560871				Posttranslational modification, protein turnover, chaperones ;Posttranslational modification, protein turnover, chaperones ; Energy production and conversion ;	Protein processing in endoplasmic reticulum;Antigen processing and presentation				ko04612,Antigen processing and presentation;ko04141,Protein processing in endoplasmic reticulum
138	evm.model.scaffold120.9085	evm.model.scaffold120.9085	sp|Q3SYU2|EF2_BOVIN	Elongation factor 2 OS=Bos taurus OX=9913 GN=EEF2 PE=2 SV=3	EEF2		down	1	0.405678	0.000282279				Translation, ribosomal structure and biogenesis ;
156	evm.model.scaffold95.7935	evm.model.scaffold95.7935	sp|Q28178|TSP1_BOVIN	Thrombospondin-1 OS=Bos taurus OX=9913 GN=THBS1 PE=2 SV=2	THBS1		down	1	0.412358	0.000230237					Phagosome;TGF-beta signaling pathway;Focal adhesion;ECM-receptor interaction;Malaria;p53 signaling pathway;Bladder cancer				ko05219,Bladder cancer;ko04512,ECM-receptor interaction;ko04115,p53 signaling pathway;ko04350,TGF-beta signaling pathway;ko04145,Phagosome;ko05144,Malaria;ko04510,Focal adhesion
104	evm.model.scaffold139.9914	evm.model.scaffold139.9914	sp|Q6ECI6|ITB2_SHEEP	Integrin beta-2 OS=Ovis aries OX=9940 GN=ITGB2 PE=2 SV=1	ITGB2		down	1	0.412952	0.00140578					Viral myocarditis;Leishmaniasis;Amoebiasis;Leukocyte transendothelial migration;Phagosome;Cell adhesion molecules (CAMs);Malaria;Regulation of actin cytoskeleton;Natural killer cell mediated cytotoxicity;Staphylococcus aureus infection				ko04145,Phagosome;ko04670,Leukocyte transendothelial migration;ko04514,Cell adhesion molecules (CAMs);ko05416,Viral myocarditis;ko05150,Staphylococcus aureus infection;ko05140,Leishmaniasis;ko05146,Amoebiasis;ko05144,Malaria;ko04810,Regulation of actin cytoskeleton;ko04650,Natural killer cell mediated cytotoxicity
243	evm.model.scaffold70.6343	evm.model.scaffold70.6343	sp|Q6URK6|CADH5_BOVIN	Cadherin-5 OS=Bos taurus OX=9913 GN=CDH5 PE=2 SV=1	CDH5		down	1	0.413665	0.0281704					Cell adhesion molecules (CAMs);Leukocyte transendothelial migration				ko04670,Leukocyte transendothelial migration;ko04514,Cell adhesion molecules (CAMs)
384	evm.model.scaffold837.21223	evm.model.scaffold837.21223	sp|O46510|EPB42_BOVIN	Protein 4.2 OS=Bos taurus OX=9913 GN=EPB42 PE=2 SV=3	EPB42		down	1	0.417756	0.00826389					Huntington's disease				ko05016,Huntington's disease
362	evm.model.scaffold444.17207	evm.model.scaffold444.17207	sp|Q61210|ARHG1_MOUSE	Rho guanine nucleotide exchange factor 1 OS=Mus musculus OX=10090 GN=Arhgef1 PE=1 SV=2	Arhgef1		down	1	0.417784	0.000392307				Signal transduction mechanisms ;	Vascular smooth muscle contraction;Regulation of actin cytoskeleton				ko04810,Regulation of actin cytoskeleton;ko04270,Vascular smooth muscle contraction
127	evm.model.scaffold279.13993	evm.model.scaffold279.13993	sp|Q8WUM4|PDC6I_HUMAN	Programmed cell death 6-interacting protein OS=Homo sapiens OX=9606 GN=PDCD6IP PE=1 SV=1	PDCD6IP		down	1	0.421252	0.000283127	localization;cellular component organization or biogenesis;establishment of localization;cellular process;regulation of biological process;death;biological regulation	organelle part;cell;extracellular region;cell part;extracellular region part;organelle	binding		Endocytosis	GO:0045184,establishment of protein localization;GO:0051303,establishment of chromosome localization;GO:0000819,sister chromatid segregation;GO:0051179,localization;GO:0008219,cell death;GO:0051310,metaphase plate congression;GO:0006915,apoptosis;GO:0033036,macromolecule localization;GO:0000279,M phase;GO:0051128,regulation of cellular component organization;GO:0032506,cytokinetic process;GO:0050…	GO:0031410,cytoplasmic vesicle;GO:0043232,intracellular non-membrane-bounded organelle;GO:0005576,extracellular region;GO:0016023,cytoplasmic membrane-bounded vesicle;GO:0005912,adherens junction;GO:0005737,cytoplasm;GO:0044422,organelle part;GO:0044446,intracellular organelle part;GO:0005886,plasma membrane;GO:0070062,extracellular vesicular exosome;GO:0030054,cell junction;GO:0048770,pigment gr…	GO:0005488,binding;GO:0042803,protein homodimerization activity;GO:0001664,G-protein-coupled receptor binding;GO:0048306,calcium-dependent protein binding;GO:0005102,receptor binding;GO:0005515,protein binding;GO:0042802,identical protein binding;GO:0046983,protein dimerization activity	ko04144,Endocytosis
803	evm.model.scaffold183.11311	evm.model.scaffold183.11311	sp|Q9P258|RCC2_HUMAN	Protein RCC2 OS=Homo sapiens OX=9606 GN=RCC2 PE=1 SV=2	RCC2		down	1	0.422056	0.0402594				Cell cycle control, cell division, chromosome partitioning ; Cytoskeleton ;	Ubiquitin mediated proteolysis				ko04120,Ubiquitin mediated proteolysis
153	evm.model.scaffold180.11144	evm.model.scaffold180.11144	sp|Q9N179|EPB41_BOVIN	Protein 4.1 OS=Bos taurus OX=9913 GN=EPB41 PE=2 SV=1	EPB41		down	1	0.425021	0.000551818					Tight junction				ko04530,Tight junction
403	evm.model.scaffold281.14040	evm.model.scaffold281.14040	sp|Q58DW5|RL5_BOVIN	60S ribosomal protein L5 OS=Bos taurus OX=9913 GN=RPL5 PE=2 SV=3	RPL5		down	1	0.425592	0.00091233				Translation, ribosomal structure and biogenesis ;	Ribosome				ko03010,Ribosome
876	evm.model.scaffold107.8515	evm.model.scaffold107.8515	sp|O00391|QSOX1_HUMAN	Sulfhydryl oxidase 1 OS=Homo sapiens OX=9606 GN=QSOX1 PE=1 SV=3	QSOX1		down	1	0.429449	0.046788				Posttranslational modification, protein turnover, chaperones ; Energy production and conversion ;
238	evm.model.scaffold619.19483	evm.model.scaffold619.19483	sp|Q3SWY2|ILK_BOVIN	Integrin-linked protein kinase OS=Bos taurus OX=9913 GN=ILK PE=2 SV=1	ILK		down	1	0.431718	0.00135343				General function prediction only ;	PPAR signaling pathway;Focal adhesion;Bacterial invasion of epithelial cells;Endometrial cancer				ko03320,PPAR signaling pathway;ko05213,Endometrial cancer;ko05100,Bacterial invasion of epithelial cells;ko04510,Focal adhesion
400	evm.model.scaffold21.2107	evm.model.scaffold21.2107	sp|P18031|PTN1_HUMAN	Tyrosine-protein phosphatase non-receptor type 1 OS=Homo sapiens OX=9606 GN=PTPN1 PE=1 SV=1	PTPN1		down	1	0.432728	0.0461145				Signal transduction mechanisms ;	Adherens junction;Insulin signaling pathway				ko04520,Adherens junction;ko04910,Insulin signaling pathway
310	evm.model.scaffold61.5947	evm.model.scaffold61.5947	sp|P61286|PABP1_BOVIN	Polyadenylate-binding protein 1 OS=Bos taurus OX=9913 GN=PABPC1 PE=2 SV=1	PABPC1		down	1	0.435155	0.028117				General function prediction only ;	RNA transport				ko03013,RNA transport
351	evm.model.scaffold90.7735	evm.model.scaffold90.7735	sp|Q3SYV4|CAP1_BOVIN	Adenylyl cyclase-associated protein 1 OS=Bos taurus OX=9913 GN=CAP1 PE=2 SV=3	CAP1		down	1	0.435867	0.0158289	multicellular organismal process;locomotion;localization;establishment of localization;regulation of biological process;metabolic process;signaling;biological regulation;response to stimulus;developmental process;cellular component organization or biogenesis;cellular process	organelle;extracellular region part;cell part;organelle part;cell;extracellular region	binding			GO:0006950,response to stress;GO:0031175,neuron projection development;GO:0009653,anatomical structure morphogenesis;GO:0048731,system development;GO:0051171,regulation of nitrogen compound metabolic process;GO:0048812,neuron projection morphogenesis;GO:0032502,developmental process;GO:0000904,cell morphogenesis involved in differentiation;GO:0051641,cellular localization;GO:0007275,multicellular…	GO:0065010,extracellular membrane-bounded organelle;GO:0005623,cell;GO:0043227,membrane-bounded organelle;GO:0044421,extracellular region part;GO:0044464,cell part;GO:0031988,membrane-bounded vesicle;GO:0015629,actin cytoskeleton;GO:0005856,cytoskeleton;GO:0005924,cell-substrate adherens junction;GO:0044424,intracellular part;GO:0043226,organelle;GO:0016020,membrane;GO:0043228,non-membrane-bounde…	GO:0005488,binding;GO:0005515,protein binding;GO:0003779,actin binding;GO:0008092,cytoskeletal protein binding
552	evm.model.scaffold408.16662	evm.model.scaffold408.16662	sp|Q3MHZ8|LEG9_BOVIN	Galectin-9 OS=Bos taurus OX=9913 GN=LGALS9 PE=2 SV=1	LGALS9		down	1	0.446419	0.0483469
135	evm.model.scaffold48.4333	evm.model.scaffold48.4333	sp|P48034|AOXA_BOVIN	Aldehyde oxidase 1 OS=Bos taurus OX=9913 GN=AOX1 PE=1 SV=2	AOX1		down	1	0.451491	0.0143575				Nucleotide transport and metabolism ;Energy production and conversion ;	Vitamin B6 metabolism;Tyrosine metabolism;Drug metabolism - cytochrome P450;Microbial metabolism in diverse environments;Tryptophan metabolism;Metabolic pathways;Valine, leucine and isoleucine degradation;Nicotinate and nicotinamide metabolism				ko00280,Valine, leucine and isoleucine degradation;ko01100,Metabolic pathways;ko00350,Tyrosine metabolism;ko01120,Microbial metabolism in diverse environments;ko00982,Drug metabolism - cytochrome P450;ko00750,Vitamin B6 metabolism;ko00380,Tryptophan metabolism;ko00760,Nicotinate and nicotinamide metabolism
126	evm.model.scaffold19.1973	evm.model.scaffold19.1973	sp|P55072|TERA_HUMAN	Transitional endoplasmic reticulum ATPase OS=Homo sapiens OX=9606 GN=VCP PE=1 SV=4	VCP		down	1	0.454567	0.00184844	viral reproduction;reproduction;cellular component organization or biogenesis;reproductive process;cellular process;positive regulation of biological process;localization;establishment of localization;regulation of biological process;metabolic process;signaling;biological regulation;response to stimulus;death	cell;membrane-enclosed lumen;organelle;extracellular region;organelle part;macromolecular complex;cell part;extracellular region part	catalytic activity;enzyme regulator activity;binding	Posttranslational modification, protein turnover, chaperones ;	Protein processing in endoplasmic reticulum	GO:0022414,reproductive process;GO:0051259,protein oligomerization;GO:0045862,positive regulation of proteolysis;GO:0043170,macromolecule metabolic process;GO:0009628,response to abiotic stimulus;GO:0046907,intracellular transport;GO:0006888,ER to Golgi vesicle-mediated transport;GO:0022607,cellular component assembly;GO:0019222,regulation of metabolic process;GO:0042221,response to chemical stim…	GO:0043229,intracellular organelle;GO:0005622,intracellular;GO:0000502,proteasome complex;GO:0070013,intracellular organelle lumen;GO:0031982,vesicle;GO:0005886,plasma membrane;GO:0070062,extracellular vesicular exosome;GO:0044432,endoplasmic reticulum part;GO:0043234,protein complex;GO:0005634,nucleus;GO:0044446,intracellular organelle part;GO:0005737,cytoplasm;GO:0044422,organelle part;GO:00057…	GO:0019902,phosphatase binding;GO:0016787,hydrolase activity;GO:0017076,purine nucleotide binding;GO:0001883,purine nucleoside binding;GO:0000166,nucleotide binding;GO:0005515,protein binding;GO:0042802,identical protein binding;GO:0016462,pyrophosphatase activity;GO:0016817,hydrolase activity, acting on acid anhydrides;GO:0032553,ribonucleotide binding;GO:0019899,enzyme binding;GO:0001882,nucleo…	ko04141,Protein processing in endoplasmic reticulum
161	evm.model.scaffold5.506	evm.model.scaffold5.506	sp|P11387|TOP1_HUMAN	DNA topoisomerase 1 OS=Homo sapiens OX=9606 GN=TOP1 PE=1 SV=2	TOP1		down	1	0.457264	0.00200982				Replication, recombination and repair ;
502	evm.model.scaffold3.303	evm.model.scaffold3.303	sp|P01031|CO5_HUMAN	Complement C5 OS=Homo sapiens OX=9606 GN=C5 PE=1 SV=4	C5		down	1	0.457271	0.000170289	developmental process;negative regulation of biological process;cellular process;positive regulation of biological process;multicellular organismal process;locomotion;localization;establishment of localization;metabolic process;regulation of biological process;response to stimulus;biological regulation;immune system process;death;signaling	organelle;extracellular region part;cell part;macromolecular complex;extracellular region;cell	enzyme regulator activity;binding	General function prediction only ;	Staphylococcus aureus infection;Systemic lupus erythematosus;Prion diseases;Complement and coagulation cascades	GO:0048519,negative regulation of biological process;GO:0043412,biopolymer modification;GO:0002682,regulation of immune system process;GO:0048583,regulation of response to stimulus;GO:0052547,regulation of peptidase activity;GO:0051239,regulation of multicellular organismal process;GO:0043406,positive regulation of MAP kinase activity;GO:0002252,immune effector process;GO:0043009,chordate embryon…	GO:0044425,membrane part;GO:0043230,extracellular organelle;GO:0044459,plasma membrane part;GO:0046930,pore complex;GO:0005615,extracellular space;GO:0031982,vesicle;GO:0005886,plasma membrane;GO:0043226,organelle;GO:0070062,extracellular vesicular exosome;GO:0016020,membrane;GO:0043234,protein complex;GO:0005887,integral to plasma membrane;GO:0032991,macromolecular complex;GO:0031224,intrinsic t…	GO:0004857,enzyme inhibitor activity;GO:0001664,G-protein-coupled receptor binding;GO:0005488,binding;GO:0030414,peptidase inhibitor activity;GO:0042379,chemokine receptor binding;GO:0004866,endopeptidase inhibitor activity;GO:0005102,receptor binding;GO:0030234,enzyme regulator activity;GO:0005515,protein binding	ko04610,Complement and coagulation cascades;ko05322,Systemic lupus erythematosus;ko05020,Prion diseases;ko05150,Staphylococcus aureus infection
269	evm.model.scaffold511.18170	evm.model.scaffold511.18170	sp|P36225|MAP4_BOVIN	Microtubule-associated protein 4 OS=Bos taurus OX=9913 GN=MAP4 PE=1 SV=1	MAP4		down	1	0.458917	0.0277552	cellular component organization or biogenesis;establishment of localization;multicellular organismal process;localization;developmental process;cellular process	cell part;macromolecular complex;organelle part;cell;extracellular region;organelle;extracellular region part	binding;structural molecule activity			GO:0051640,organelle localization;GO:0007010,cytoskeleton organization;GO:0000278,mitotic cell cycle;GO:0007017,microtubule-based process;GO:0051301,cell division;GO:0007052,mitotic spindle organization;GO:0006996,organelle organization;GO:0051649,establishment of localization in cell;GO:0030154,cell differentiation;GO:0048666,neuron development;GO:0030030,cell projection organization;GO:0048869,…	GO:0044424,intracellular part;GO:0043226,organelle;GO:0070062,extracellular vesicular exosome;GO:0005886,plasma membrane;GO:0043228,non-membrane-bounded organelle;GO:0016020,membrane;GO:0043234,protein complex;GO:0044446,intracellular organelle part;GO:0043005,neuron projection;GO:0015630,microtubule cytoskeleton;GO:0043230,extracellular organelle;GO:0043229,intracellular organelle;GO:0005622,int…	GO:0005488,binding;GO:0005198,structural molecule activity;GO:0008017,microtubule binding;GO:0005515,protein binding;GO:0015631,tubulin binding;GO:0008092,cytoskeletal protein binding
346	evm.model.scaffold2472.24361	evm.model.scaffold2472.24361	sp|P02769|ALBU_BOVIN	Albumin OS=Bos taurus OX=9913 GN=ALB PE=1 SV=4	ALB		down	1	0.46844	0.00159417	cellular process;positive regulation of biological process;cell killing;negative regulation of biological process;cellular component organization or biogenesis;metabolic process;regulation of biological process;biological regulation;response to stimulus;death;multi-organism process;rhythmic process;localization;multicellular organismal process;establishment of localization	extracellular region part;macromolecular complex;cell part;extracellular region;organelle part;organelle;membrane-enclosed lumen;cell	antioxidant activity;binding		Aminoacyl-tRNA biosynthesis	GO:0010033,response to organic substance;GO:0051651,maintenance of location in cell;GO:0009991,response to extracellular stimulus;GO:0051093,negative regulation of developmental process;GO:0046903,secretion;GO:0006629,lipid metabolic process;GO:0051239,regulation of multicellular organismal process;GO:0048520,positive regulation of behavior;GO:0044003,modification by symbiont of host morphology o…	GO:0043229,intracellular organelle;GO:0005622,intracellular;GO:0031982,vesicle;GO:0005886,plasma membrane;GO:0070062,extracellular vesicular exosome;GO:0005634,nucleus;GO:0044446,intracellular organelle part;GO:0043234,protein complex;GO:0031012,extracellular matrix;GO:0032991,macromolecular complex;GO:0005783,endoplasmic reticulum;GO:0005737,cytoplasm;GO:0044422,organelle part;GO:0031093,platele…	GO:0005507,copper ion binding;GO:0005515,protein binding;GO:0016209,antioxidant activity;GO:0048037,cofactor binding;GO:0005504,fatty acid binding;GO:0046872,metal ion binding;GO:0030170,pyridoxal phosphate binding;GO:0019825,oxygen binding;GO:0008144,drug binding;GO:0033293,monocarboxylic acid binding;GO:0043167,ion binding;GO:0015643,toxin binding;GO:0003677,DNA binding;GO:0070279,vitamin B6 bi…	ko00970,Aminoacyl-tRNA biosynthesis
503	evm.model.scaffold487.17870	evm.model.scaffold487.17870	sp|P40763|STAT3_HUMAN	Signal transducer and activator of transcription 3 OS=Homo sapiens OX=9606 GN=STAT3 PE=1 SV=2	STAT3		down	1	0.471401	0.0319311	cell proliferation;growth;signaling;response to stimulus;developmental process;negative regulation of biological process;cellular component organization or biogenesis;cellular process;multicellular organismal process;localization;establishment of localization;regulation of biological process;metabolic process;biological regulation;death;viral reproduction;reproduction;positive regulation of biolo…	organelle;membrane-enclosed lumen;cell part;cell;organelle part	molecular transducer activity;nucleic acid binding transcription factor activity;binding		Pancreatic cancer;Pathways in cancer;Toxoplasmosis;Hepatitis C;Jak-STAT signaling pathway;Chemokine signaling pathway;Acute myeloid leukemia;Adipocytokine signaling pathway	GO:0007610,behavior;GO:0030154,cell differentiation;GO:0006810,transport;GO:0007417,central nervous system development;GO:0007167,enzyme linked receptor protein signaling pathway;GO:0042127,regulation of cell proliferation;GO:0051254,positive regulation of RNA metabolic process;GO:0050795,regulation of behavior;GO:0010629,negative regulation of gene expression;GO:0033500,carbohydrate homeostasis;…	GO:0043233,organelle lumen;GO:0031975,envelope;GO:0043232,intracellular non-membrane-bounded organelle;GO:0005743,mitochondrial inner membrane;GO:0000785,chromatin;GO:0019866,organelle inner membrane;GO:0031966,mitochondrial membrane;GO:0044422,organelle part;GO:0005737,cytoplasm;GO:0044446,intracellular organelle part;GO:0005634,nucleus;GO:0044427,chromosomal part;GO:0005740,mitochondrial envelo…	GO:0003682,chromatin binding;GO:0019902,phosphatase binding;GO:0060089,molecular transducer activity;GO:0001664,G-protein-coupled receptor binding;GO:0031490,chromatin DNA binding;GO:0035257,nuclear hormone receptor binding;GO:0051427,hormone receptor binding;GO:0005515,protein binding;GO:0042802,identical protein binding;GO:0043566,structure-specific DNA binding;GO:0019899,enzyme binding;GO:0019…	ko04630,Jak-STAT signaling pathway;ko05145,Toxoplasmosis;ko04920,Adipocytokine signaling pathway;ko05160,Hepatitis C;ko05200,Pathways in cancer;ko04062,Chemokine signaling pathway;ko05212,Pancreatic cancer;ko05221,Acute myeloid leukemia
1148	evm.model.scaffold204.11850	evm.model.scaffold204.11850	sp|Q3ZBA6|DJB11_BOVIN	DnaJ homolog subfamily B member 11 OS=Bos taurus OX=9913 GN=DNAJB11 PE=2 SV=1	DNAJB11		down	1	0.473858	0.0467463				Posttranslational modification, protein turnover, chaperones ;	Protein processing in endoplasmic reticulum				ko04141,Protein processing in endoplasmic reticulum
497	evm.model.scaffold15.1631	evm.model.scaffold15.1631	sp|Q3ZBD7|G6PI_BOVIN	Glucose-6-phosphate isomerase OS=Bos taurus OX=9913 GN=GPI PE=2 SV=4	GPI		down	1	0.484012	0.00978927				Carbohydrate transport and metabolism ;	Metabolic pathways;Glycolysis / Gluconeogenesis;Starch and sucrose metabolism;Microbial metabolism in diverse environments;Pentose phosphate pathway;Amino sugar and nucleotide sugar metabolism				ko00010,Glycolysis / Gluconeogenesis;ko01120,Microbial metabolism in diverse environments;ko00030,Pentose phosphate pathway;ko00520,Amino sugar and nucleotide sugar metabolism;ko00500,Starch and sucrose metabolism;ko01100,Metabolic pathways
295	evm.model.scaffold816.21079	evm.model.scaffold816.21079	sp|P24643|CALX_CANLF	Calnexin OS=Canis lupus familiaris OX=9615 GN=CANX PE=1 SV=3	CANX		down	1	0.486374	0.00136185					Phagosome;Antigen processing and presentation;Protein processing in endoplasmic reticulum				ko04141,Protein processing in endoplasmic reticulum;ko04612,Antigen processing and presentation;ko04145,Phagosome
512	evm.model.scaffold47.4218	evm.model.scaffold47.4218	sp|Q3UP87|ELNE_MOUSE	Neutrophil elastase OS=Mus musculus OX=10090 GN=Elane PE=1 SV=1	Elane		down	1	0.487687	0.043427				Posttranslational modification, protein turnover, chaperones ;	Systemic lupus erythematosus;Staphylococcus aureus infection;Complement and coagulation cascades				ko05322,Systemic lupus erythematosus;ko04610,Complement and coagulation cascades;ko05150,Staphylococcus aureus infection
1530	evm.model.scaffold34.3222	evm.model.scaffold34.3222	sp|P27708|PYR1_HUMAN	CAD protein OS=Homo sapiens OX=9606 GN=CAD PE=1 SV=3	CAD		down	1	0.487905	0.019331				Amino acid transport and metabolism ; Nucleotide transport and metabolism ;	Pyrimidine metabolism;Alanine, aspartate and glutamate metabolism;Metabolic pathways				ko01100,Metabolic pathways;ko00250,Alanine, aspartate and glutamate metabolism;ko00240,Pyrimidine metabolism
154	evm.model.scaffold248.13201	evm.model.scaffold248.13201	sp|Q13349|ITAD_HUMAN	Integrin alpha-D OS=Homo sapiens OX=9606 GN=ITGAD PE=1 SV=2	ITGAD		down	1	0.488416	0.0117484					Cell adhesion molecules (CAMs);Phagosome;Regulation of actin cytoskeleton;Staphylococcus aureus infection;Hematopoietic cell lineage;Leishmaniasis;Amoebiasis;Leukocyte transendothelial migration				ko04810,Regulation of actin cytoskeleton;ko04640,Hematopoietic cell lineage;ko05146,Amoebiasis;ko05140,Leishmaniasis;ko04514,Cell adhesion molecules (CAMs);ko05150,Staphylococcus aureus infection;ko04670,Leukocyte transendothelial migration;ko04145,Phagosome
174	evm.model.scaffold408.16694	evm.model.scaffold408.16694	sp|A6QLR4|FLOT2_BOVIN	Flotillin-2 OS=Bos taurus OX=9913 GN=FLOT2 PE=2 SV=1	FLOT2		down	1	0.488961	0.00354796				Function unknown ;	Insulin signaling pathway				ko04910,Insulin signaling pathway
1174	evm.model.scaffold125.9289	evm.model.scaffold125.9289	sp|P81948|TBA4A_BOVIN	Tubulin alpha-4A chain OS=Bos taurus OX=9913 GN=TUBA4A PE=1 SV=2	TUBA4A		down	1	0.489346	0.0454042				Cytoskeleton ;	Phagosome;Pathogenic Escherichia coli infection;Gap junction				ko04145,Phagosome;ko04540,Gap junction;ko05130,Pathogenic Escherichia coli infection
291	evm.model.scaffold809.21014	evm.model.scaffold809.21014	sp|Q4R7Y4|GBLP_MACFA	Guanine nucleotide-binding protein subunit beta-2-like 1 OS=Macaca fascicularis OX=9541 GN=GNB2L1 PE=2 SV=3	GNB2L1		down	1	0.48981	0.030115				General function prediction only ;	Metabolic pathways;Ether lipid metabolism				ko01100,Metabolic pathways;ko00565,Ether lipid metabolism
270	evm.model.scaffold572.18952	evm.model.scaffold572.18952	sp|Q2KJF1|A1BG_BOVIN	Alpha-1B-glycoprotein OS=Bos taurus OX=9913 GN=A1BG PE=1 SV=1	A1BG		down	1	0.496459	0.021389					B cell receptor signaling pathway				ko04662,B cell receptor signaling pathway
767	evm.model.scaffold226.12457	evm.model.scaffold226.12457	sp|A4FUA8|CAZA1_BOVIN	F-actin-capping protein subunit alpha-1 OS=Bos taurus OX=9913 GN=CAPZA1 PE=2 SV=1	CAPZA1		down	1	0.497281	0.0285351	cellular process;cellular component organization or biogenesis;negative regulation of biological process;biological regulation;response to stimulus;immune system process;regulation of biological process;multicellular organismal process	extracellular region;cell;organelle part;macromolecular complex;cell part;extracellular region part;organelle	binding			GO:0051493,regulation of cytoskeleton organization;GO:0050817,coagulation;GO:0031323,regulation of cellular metabolic process;GO:0030835,negative regulation of actin filament depolymerization;GO:0006950,response to stress;GO:0051129,negative regulation of cellular component organization;GO:0050896,response to stimulus;GO:0043242,negative regulation of protein complex disassembly;GO:0032268,regula…	GO:0032991,macromolecular complex;GO:0044422,organelle part;GO:0005737,cytoplasm;GO:0005576,extracellular region;GO:0043232,intracellular non-membrane-bounded organelle;GO:0031982,vesicle;GO:0030863,cortical cytoskeleton;GO:0044430,cytoskeletal part;GO:0043229,intracellular organelle;GO:0005622,intracellular;GO:0005911,cell-cell junction;GO:0044446,intracellular organelle part;GO:0043234,protein …	GO:0005488,binding;GO:0051015,actin filament binding;GO:0005515,protein binding;GO:0008092,cytoskeletal protein binding;GO:0003779,actin binding
356	evm.model.scaffold948.21865	evm.model.scaffold948.21865	sp|Q32PG1|AP3B1_BOVIN	AP-3 complex subunit beta-1 OS=Bos taurus OX=9913 GN=AP3B1 PE=2 SV=1	AP3B1		down	1	0.497282	0.035523	signaling;response to stimulus;immune system process;biological regulation;pigmentation;regulation of biological process;establishment of localization;multicellular organismal process;localization;positive regulation of biological process;cellular process;cellular component organization or biogenesis;developmental process	cell;organelle part;macromolecular complex;cell part;organelle	binding	Intracellular trafficking, secretion, and vesicular transport ;	Lysosome	GO:0015031,protein transport;GO:0051234,establishment of localization;GO:0050794,regulation of cellular process;GO:0009611,response to wounding;GO:0002376,immune system process;GO:0050878,regulation of body fluid levels;GO:0034613,cellular protein localization;GO:0002682,regulation of immune system process;GO:0048489,synaptic vesicle transport;GO:0051179,localization;GO:0045597,positive regulatio…	GO:0043229,intracellular organelle;GO:0005622,intracellular;GO:0042995,cell projection;GO:0030665,clathrin coated vesicle membrane;GO:0031982,vesicle;GO:0030662,coated vesicle membrane;GO:0030424,axon;GO:0043234,protein complex;GO:0030117,membrane coat;GO:0048475,coated membrane;GO:0030136,clathrin-coated vesicle;GO:0044446,intracellular organelle part;GO:0030659,cytoplasmic vesicle membrane;GO:0…	GO:0005488,binding;GO:0019902,phosphatase binding;GO:0005515,protein binding;GO:0019899,enzyme binding;GO:0019903,protein phosphatase binding	ko04142,Lysosome
425	evm.model.scaffold30.2960	evm.model.scaffold30.2960	sp|Q2TBQ5|RL7A_BOVIN	60S ribosomal protein L7a OS=Bos taurus OX=9913 GN=RPL7A PE=2 SV=3	RPL7A		down	1	0.510475	0.0046445				Translation, ribosomal structure and biogenesis ;	Ribosome				ko03010,Ribosome
440	evm.model.scaffold117.8910	evm.model.scaffold117.8910	sp|A5PK45|GT251_BOVIN	Procollagen galactosyltransferase 1 OS=Bos taurus OX=9913 GN=COLGALT1 PE=2 SV=1	COLGALT1		down	1	0.514866	0.0364372				Cell wall/membrane/envelope biogenesis ;	Lysine degradation				ko00310,Lysine degradation
478	evm.model.scaffold51.4644	evm.model.scaffold51.4644	sp|Q08174|PCDH1_HUMAN	Protocadherin-1 OS=Homo sapiens OX=9606 GN=PCDH1 PE=1 SV=2	PCDH1		down	1	0.516648	0.013204
35	evm.model.scaffold351.15262	evm.model.scaffold351.15262	sp|A5D7D1|ACTN4_BOVIN	Alpha-actinin-4 OS=Bos taurus OX=9913 GN=ACTN4 PE=2 SV=1	ACTN4		down	1	0.519436	0.0124182	cellular process;positive regulation of biological process;cellular component organization or biogenesis;negative regulation of biological process;regulation of biological process;signaling;biological regulation;response to stimulus;death;locomotion;multicellular organismal process;localization;establishment of localization	cell;membrane-enclosed lumen;organelle;extracellular region;organelle part;macromolecular complex;cell part;extracellular region part	protein binding transcription factor activity;binding	Signal transduction mechanisms ; Cytoskeleton ; Cell cycle control, cell division, chromosome partitioning ; General function prediction only ;Cytoskeleton ;	Arrhythmogenic right ventricular cardiomyopathy (ARVC);Leukocyte transendothelial migration;Adherens junction;Tight junction;Systemic lupus erythematosus;Focal adhesion;Amoebiasis;Regulation of actin cytoskeleton	GO:0007242,intracellular signaling cascade;GO:0045216,cell-cell junction organization;GO:0002576,platelet degranulation;GO:0043297,apical junction assembly;GO:0050793,regulation of developmental process;GO:0010926,anatomical structure formation;GO:0051271,negative regulation of cell motion;GO:0030168,platelet activation;GO:0022898,regulation of transmembrane transporter activity;GO:0051130,positi…	GO:0015629,actin cytoskeleton;GO:0030018,Z disc;GO:0005829,cytosol;GO:0044421,extracellular region part;GO:0042641,actomyosin;GO:0030016,myofibril;GO:0005856,cytoskeleton;GO:0005938,cell cortex;GO:0048471,perinuclear region of cytoplasm;GO:0005924,cell-substrate adherens junction;GO:0031674,I band;GO:0031983,vesicle lumen;GO:0043230,extracellular organelle;GO:0044448,cell cortex part;GO:0030055,c…	GO:0001882,nucleoside binding;GO:0005488,binding;GO:0051015,actin filament binding;GO:0043169,cation binding;GO:0030374,ligand-dependent nuclear receptor transcription coactivator activity;GO:0003676,nucleic acid binding;GO:0005102,receptor binding;GO:0003712,transcription cofactor activity;GO:0005509,calcium ion binding;GO:0003677,DNA binding;GO:0005178,integrin binding;GO:0046983,protein dimeri…	ko05412,Arrhythmogenic right ventricular cardiomyopathy (ARVC);ko04670,Leukocyte transendothelial migration;ko04520,Adherens junction;ko05146,Amoebiasis;ko05322,Systemic lupus erythematosus;ko04510,Focal adhesion;ko04810,Regulation of actin cytoskeleton;ko04530,Tight junction
499	evm.model.scaffold248.13131	evm.model.scaffold248.13131	sp|Q92176|COR1A_BOVIN	Coronin-1A OS=Bos taurus OX=9913 GN=CORO1A PE=1 SV=3	CORO1A		down	1	0.523254	0.0368585				General function prediction only ;	Phagosome				ko04145,Phagosome
27	evm.model.scaffold169.10867	evm.model.scaffold169.10867	sp|P49951|CLH1_BOVIN	Clathrin heavy chain 1 OS=Bos taurus OX=9913 GN=CLTC PE=1 SV=1	CLTC		down	1	0.524137	0.00109257	establishment of localization;localization;multicellular organismal process;immune system process;metabolic process;cellular component organization or biogenesis;developmental process;cellular process	organelle part;extracellular region;cell part;macromolecular complex;extracellular region part;cell;synapse part;synapse;organelle	structural molecule activity;binding		Bacterial invasion of epithelial cells;Huntington's disease;Endocytosis;Lysosome	GO:0000278,mitotic cell cycle;GO:0008104,protein localization;GO:0002495,antigen processing and presentation of peptide antigen via MHC class II;GO:0016192,vesicle-mediated transport;GO:0006996,organelle organization;GO:0044237,cellular metabolic process;GO:0000087,M phase of mitotic cell cycle;GO:0030001,metal ion transport;GO:0006812,cation transport;GO:0015674,di-, tri-valent inorganic cation …	GO:0030665,clathrin coated vesicle membrane;GO:0005739,mitochondrion;GO:0048770,pigment granule;GO:0031982,vesicle;GO:0015630,microtubule cytoskeleton;GO:0070161,anchoring junction;GO:0043229,intracellular organelle;GO:0005622,intracellular;GO:0044430,cytoskeletal part;GO:0030117,membrane coat;GO:0030424,axon;GO:0044446,intracellular organelle part;GO:0030658,transport vesicle membrane;GO:0044422…	GO:0003676,nucleic acid binding;GO:0003723,RNA binding;GO:0019900,kinase binding;GO:0005198,structural molecule activity;GO:0005488,binding;GO:0019899,enzyme binding;GO:0003725,double-stranded RNA binding;GO:0005515,protein binding;GO:0019901,protein kinase binding	ko04144,Endocytosis;ko04142,Lysosome;ko05100,Bacterial invasion of epithelial cells;ko05016,Huntington's disease
129	evm.model.scaffold181.11235	evm.model.scaffold181.11235	sp|Q5T5P2|SKT_HUMAN	Sickle tail protein homolog OS=Homo sapiens OX=9606 GN=KIAA1217 PE=1 SV=2	KIAA1217		down	1	0.525542	0.00898085
907	evm.model.scaffold58.5731	evm.model.scaffold58.5731	sp|Q92616|GCN1_HUMAN	eIF-2-alpha kinase activator GCN1 OS=Homo sapiens OX=9606 GN=GCN1 PE=1 SV=6	GCN1		down	1	0.532169	0.00569518
936	evm.model.scaffold24.2454	evm.model.scaffold24.2454	sp|Q9BQG0|MBB1A_HUMAN	Myb-binding protein 1A OS=Homo sapiens OX=9606 GN=MYBBP1A PE=1 SV=2	MYBBP1A		down	1	0.535062	0.0325367
1055	evm.model.scaffold38.3532	evm.model.scaffold38.3532	sp|Q9H7F0|AT133_HUMAN	Polyamine-transporting ATPase 13A3 OS=Homo sapiens OX=9606 GN=ATP13A3 PE=1 SV=4	ATP13A3		down	1	0.535259	0.0263374				Inorganic ion transport and metabolism ;
151	evm.model.scaffold208.11973	evm.model.scaffold208.11973	sp|Q95168|ZO2_CANLF	Tight junction protein ZO-2 OS=Canis lupus familiaris OX=9615 GN=TJP2 PE=1 SV=1	TJP2		down	1	0.536115	0.00598032	multicellular organismal process;signaling;death;response to stimulus;biological regulation;regulation of biological process;metabolic process;cellular component organization or biogenesis;cellular process	cell part;cell;organelle part;organelle;membrane-enclosed lumen	catalytic activity;binding		Vibrio cholerae infection;Tight junction	GO:0022411,cellular component disassembly;GO:0009161,ribonucleoside monophosphate metabolic process;GO:0044237,cellular metabolic process;GO:0044238,primary metabolic process;GO:0008152,metabolic process;GO:0009167,purine ribonucleoside monophosphate metabolic process;GO:0009123,nucleoside monophosphate metabolic process;GO:0009117,nucleotide metabolic process;GO:0009126,purine nucleoside monopho…	GO:0043233,organelle lumen;GO:0016327,apicolateral plasma membrane;GO:0005912,adherens junction;GO:0005737,cytoplasm;GO:0044422,organelle part;GO:0009986,cell surface;GO:0005634,nucleus;GO:0044446,intracellular organelle part;GO:0005911,cell-cell junction;GO:0005886,plasma membrane;GO:0030054,cell junction;GO:0070160,occluding junction;GO:0005622,intracellular;GO:0043229,intracellular organelle;G…	GO:0016772,transferase activity, transferring phosphorus-containing groups;GO:0030674,protein binding, bridging;GO:0008022,protein C-terminus binding;GO:0005488,binding;GO:0016301,kinase activity;GO:0003824,catalytic activity;GO:0016740,transferase activity;GO:0019904,protein domain specific binding;GO:0005515,protein binding	ko04530,Tight junction;ko05110,Vibrio cholerae infection
245	evm.model.scaffold494.17953	evm.model.scaffold494.17953	sp|Q5MIB5|PYGL_SHEEP	Glycogen phosphorylase, liver form OS=Ovis aries OX=9940 GN=PYGL PE=2 SV=3	PYGL		down	1	0.541478	0.0471692	cellular process;metabolic process;biological regulation;death	cell;extracellular region;cell part;extracellular region part;organelle	binding;catalytic activity	Carbohydrate transport and metabolism ;	Starch and sucrose metabolism;Insulin signaling pathway	GO:0042593,glucose homeostasis;GO:0043285,biopolymer catabolic process;GO:0044260,cellular macromolecule metabolic process;GO:0034962,cellular biopolymer catabolic process;GO:0044264,cellular polysaccharide metabolic process;GO:0043283,biopolymer metabolic process;GO:0033500,carbohydrate homeostasis;GO:0016265,death;GO:0009057,macromolecule catabolic process;GO:0044237,cellular metabolic process;…	GO:0005737,cytoplasm;GO:0065010,extracellular membrane-bounded organelle;GO:0005623,cell;GO:0043227,membrane-bounded organelle;GO:0044421,extracellular region part;GO:0005829,cytosol;GO:0005576,extracellular region;GO:0031988,membrane-bounded vesicle;GO:0044464,cell part;GO:0005622,intracellular;GO:0043230,extracellular organelle;GO:0044444,cytoplasmic part;GO:0031982,vesicle;GO:0005886,plasma me…	GO:0008144,drug binding;GO:0030170,pyridoxal phosphate binding;GO:0033293,monocarboxylic acid binding;GO:0042803,protein homodimerization activity;GO:0048037,cofactor binding;GO:0042802,identical protein binding;GO:0005529,sugar binding;GO:0017076,purine nucleotide binding;GO:0001883,purine nucleoside binding;GO:0000166,nucleotide binding;GO:0030246,carbohydrate binding;GO:0005515,protein binding…	ko04910,Insulin signaling pathway;ko00500,Starch and sucrose metabolism
601	evm.model.scaffold128.9408	evm.model.scaffold128.9408	sp|Q10567|AP1B1_HUMAN	AP-1 complex subunit beta-1 OS=Homo sapiens OX=9606 GN=AP1B1 PE=1 SV=2	AP1B1		down	1	0.544374	0.0319808				Intracellular trafficking, secretion, and vesicular transport ;	Lysosome				ko04142,Lysosome
608	evm.model.scaffold142.10017	evm.model.scaffold142.10017	sp|Q3T0R1|RS18_BOVIN	40S ribosomal protein S18 OS=Bos taurus OX=9913 GN=RPS18 PE=2 SV=3	RPS18		down	1	0.544627	0.0465481				Translation, ribosomal structure and biogenesis ;	Ribosome				ko03010,Ribosome
191	evm.model.scaffold855.21353	evm.model.scaffold855.21353	sp|Q28085|CFAH_BOVIN	Complement factor H OS=Bos taurus OX=9913 GN=CFH PE=1 SV=3	CFH		down	1	0.546407	0.0364513					Staphylococcus aureus infection;Complement and coagulation cascades				ko04610,Complement and coagulation cascades;ko05150,Staphylococcus aureus infection
94	evm.model.scaffold466.17531	evm.model.scaffold466.17531	sp|Q62826|HNRPM_RAT	Heterogeneous nuclear ribonucleoprotein M OS=Rattus norvegicus OX=10116 GN=Hnrnpm PE=1 SV=4	Hnrnpm		down	1	0.546692	0.0454929				General function prediction only ;	Spliceosome				ko03040,Spliceosome
139	evm.model.scaffold403.16484	evm.model.scaffold403.16484	sp|Q27975|HS71A_BOVIN	Heat shock 70 kDa protein 1A OS=Bos taurus OX=9913 GN=HSPA1A PE=1 SV=2	HSPA1A		down	1	0.548197	0.0160241		cell;cell part	binding	Posttranslational modification, protein turnover, chaperones ;	MAPK signaling pathway;Antigen processing and presentation;Toxoplasmosis;Prion diseases;Spliceosome;Endocytosis;Protein processing in endoplasmic reticulum		GO:0005623,cell;GO:0044424,intracellular part;GO:0005737,cytoplasm;GO:0005622,intracellular;GO:0044464,cell part	GO:0017076,purine nucleotide binding;GO:0001883,purine nucleoside binding;GO:0030554,adenyl nucleotide binding;GO:0005524,ATP binding;GO:0000166,nucleotide binding;GO:0005515,protein binding;GO:0032553,ribonucleotide binding;GO:0005488,binding;GO:0001882,nucleoside binding;GO:0032559,adenyl ribonucleotide binding;GO:0032555,purine ribonucleotide binding	ko04144,Endocytosis;ko04612,Antigen processing and presentation;ko03040,Spliceosome;ko04010,MAPK signaling pathway;ko05145,Toxoplasmosis;ko05020,Prion diseases;ko04141,Protein processing in endoplasmic reticulum
1612	evm.model.scaffold520.18289	evm.model.scaffold520.18289	sp|Q2HJ94|DNJA2_BOVIN	DnaJ homolog subfamily A member 2 OS=Bos taurus OX=9913 GN=DNAJA2 PE=2 SV=1	DNAJA2		down	1	0.551889	0.0412925				Posttranslational modification, protein turnover, chaperones ;	Protein processing in endoplasmic reticulum				ko04141,Protein processing in endoplasmic reticulum
12	evm.model.scaffold90.7721	evm.model.scaffold90.7721	sp|D3ZHV2|MACF1_RAT	Microtubule-actin cross-linking factor 1 OS=Rattus norvegicus OX=10116 GN=Macf1 PE=1 SV=1	Macf1		down	1	0.555714	0.000328683				Cytoskeleton ;
152	evm.model.scaffold148.10246	evm.model.scaffold148.10246	sp|P48681|NEST_HUMAN	Nestin OS=Homo sapiens OX=9606 GN=NES PE=1 SV=2	NES		down	1	0.556002	0.000545219	multicellular organismal process;developmental process;cell proliferation;cellular process;regulation of biological process;metabolic process;biological regulation	cell;cell part;organelle				GO:0032502,developmental process;GO:0009987,cellular process;GO:0032501,multicellular organismal process;GO:0050790,regulation of catalytic activity;GO:0048731,system development;GO:0048856,anatomical structure development;GO:0007399,nervous system development;GO:0007275,multicellular organismal development;GO:0050794,regulation of cellular process;GO:0051325,interphase;GO:0022402,cell cycle proc…	GO:0005622,intracellular;GO:0005737,cytoplasm;GO:0043229,intracellular organelle;GO:0005856,cytoskeleton;GO:0044424,intracellular part;GO:0005623,cell;GO:0043226,organelle;GO:0043228,non-membrane-bounded organelle;GO:0045111,intermediate filament cytoskeleton;GO:0043232,intracellular non-membrane-bounded organelle;GO:0044464,cell part
283	evm.model.scaffold12.1288	evm.model.scaffold12.1288	sp|Q14974|IMB1_HUMAN	Importin subunit beta-1 OS=Homo sapiens OX=9606 GN=KPNB1 PE=1 SV=2	KPNB1		down	1	0.558935	0.0263016	establishment of localization;multi-organism process;localization;response to stimulus;biological regulation;death;signaling;metabolic process;regulation of biological process;reproductive process;cellular component organization or biogenesis;reproduction;viral reproduction;cellular process	membrane-enclosed lumen;organelle;cell;extracellular region part;organelle part;extracellular region;cell part;macromolecular complex	binding;transporter activity	Intracellular trafficking, secretion, and vesicular transport ;	RNA transport	GO:0070727,cellular macromolecule localization;GO:0034962,cellular biopolymer catabolic process;GO:0007166,cell surface receptor linked signal transduction;GO:0010926,anatomical structure formation;GO:0006605,protein targeting;GO:0007242,intracellular signaling cascade;GO:0070271,protein complex biogenesis;GO:0006807,nitrogen compound metabolic process;GO:0051169,nuclear transport;GO:0051276,chro…	GO:0012505,endomembrane system;GO:0031981,nuclear lumen;GO:0044444,cytoplasmic part;GO:0046930,pore complex;GO:0043230,extracellular organelle;GO:0031090,organelle membrane;GO:0044425,membrane part;GO:0034399,nuclear periphery;GO:0031974,membrane-enclosed lumen;GO:0016020,membrane;GO:0044424,intracellular part;GO:0043226,organelle;GO:0031224,intrinsic to membrane;GO:0005654,nucleoplasm;GO:0044464…	GO:0017016,Ras GTPase binding;GO:0019904,protein domain specific binding;GO:0051020,GTPase binding;GO:0008270,zinc ion binding;GO:0005215,transporter activity;GO:0019899,enzyme binding;GO:0046914,transition metal ion binding;GO:0005488,binding;GO:0043169,cation binding;GO:0008565,protein transporter activity;GO:0005515,protein binding;GO:0022892,substrate-specific transporter activity;GO:0031267,…	ko03013,RNA transport
39	evm.model.scaffold698.20177	evm.model.scaffold698.20177	sp|O97758|ZO1_CANLF	Tight junction protein ZO-1 OS=Canis lupus familiaris OX=9615 GN=TJP1 PE=1 SV=1	TJP1		down	1	0.560693	0.0315288					Vibrio cholerae infection;Epithelial cell signaling in Helicobacter pylori infection;Tight junction;Adherens junction;Gap junction				ko05120,Epithelial cell signaling in Helicobacter pylori infection;ko04520,Adherens junction;ko04540,Gap junction;ko05110,Vibrio cholerae infection;ko04530,Tight junction
290	evm.model.scaffold487.17858	evm.model.scaffold487.17858	sp|Q2TCH3|ACLY_SHEEP	ATP-citrate synthase OS=Ovis aries OX=9940 GN=ACLY PE=2 SV=1	ACLY		down	1	0.57262	0.0342291				Energy production and conversion ;	Metabolic pathways;Citrate cycle (TCA cycle);Microbial metabolism in diverse environments				ko01120,Microbial metabolism in diverse environments;ko00020,Citrate cycle (TCA cycle);ko01100,Metabolic pathways
236	evm.model.scaffold963.21930	evm.model.scaffold963.21930	sp|P81287|ANXA5_BOVIN	Annexin A5 OS=Bos taurus OX=9913 GN=ANXA5 PE=1 SV=3	ANXA5		down	1	0.584975	0.0098318	metabolic process;regulation of biological process;immune system process;response to stimulus;death;biological regulation;signaling;multi-organism process;localization;multicellular organismal process;establishment of localization;cellular process;positive regulation of biological process;negative regulation of biological process;cellular component organization or biogenesis	organelle;synapse;synapse part;cell;extracellular region part;cell part;extracellular region;organelle part	binding;enzyme regulator activity;catalytic activity;transporter activity			GO:0031347,regulation of defense response;GO:0070271,protein complex biogenesis;GO:0050776,regulation of immune response;GO:0050691,regulation of defense response to virus by host;GO:0010926,anatomical structure formation;GO:0050793,regulation of developmental process;GO:0048518,positive regulation of biological process;GO:0050896,response to stimulus;GO:0065007,biological regulation;GO:0043067,r…	GO:0070161,anchoring junction;GO:0030425,dendrite;GO:0043229,intracellular organelle;GO:0005622,intracellular;GO:0042995,cell projection;GO:0031982,vesicle;GO:0043679,nerve terminal;GO:0070062,extracellular vesicular exosome;GO:0030054,cell junction;GO:0005886,plasma membrane;GO:0014704,intercalated disc;GO:0009986,cell surface;GO:0043204,perikaryon;GO:0030424,axon;GO:0005911,cell-cell junction;G…	GO:0004857,enzyme inhibitor activity;GO:0043169,cation binding;GO:0016820,hydrolase activity, acting on acid anhydrides, catalyzing transmembrane movement of substances;GO:0008324,cation transmembrane transporter activity;GO:0005539,glycosaminoglycan binding;GO:0005488,binding;GO:0022804,active transmembrane transporter activity;GO:0022891,substrate-specific transmembrane transporter activity;GO:…
299	evm.model.scaffold763.20641	evm.model.scaffold763.20641	sp|Q27954|COPA_BOVIN	Coatomer subunit alpha OS=Bos taurus OX=9913 GN=COPA PE=1 SV=1	COPA		down	1	0.595082	0.0242515				General function prediction only ;
738	evm.model.scaffold6.672	evm.model.scaffold6.672	sp|Q0V8F1|CORO7_BOVIN	Coronin-7 OS=Bos taurus OX=9913 GN=CORO7 PE=2 SV=1	CORO7		down	1	0.604787	0.0320846	cellular process;establishment of localization;cellular component organization or biogenesis;localization	organelle;cell;organelle part;cell part	binding	General function prediction only ;		GO:0051234,establishment of localization;GO:0044085,cellular component biogenesis;GO:0015031,protein transport;GO:0030036,actin cytoskeleton organization;GO:0051179,localization;GO:0045184,establishment of protein localization;GO:0016197,endosome transport;GO:0033036,macromolecule localization;GO:0046907,intracellular transport;GO:0048193,Golgi vesicle transport;GO:0022607,cellular component asse…	GO:0005737,cytoplasm;GO:0044422,organelle part;GO:0031224,intrinsic to membrane;GO:0005794,Golgi apparatus;GO:0005623,cell;GO:0043231,intracellular membrane-bounded organelle;GO:0043227,membrane-bounded organelle;GO:0005829,cytosol;GO:0016023,cytoplasmic membrane-bounded vesicle;GO:0016021,integral to membrane;GO:0044464,cell part;GO:0031988,membrane-bounded vesicle;GO:0031410,cytoplasmic vesicle…	GO:0005515,protein binding;GO:0005488,binding;GO:0003779,actin binding;GO:0008092,cytoskeletal protein binding
329	evm.model.scaffold154.10489	evm.model.scaffold154.10489	sp|Q5TC82|RC3H1_HUMAN	Roquin-1 OS=Homo sapiens OX=9606 GN=RC3H1 PE=1 SV=1	RC3H1		down	1	0.605132	0.0244588				Posttranslational modification, protein turnover, chaperones ;	Complement and coagulation cascades				ko04610,Complement and coagulation cascades
825	evm.model.scaffold75.6657	evm.model.scaffold75.6657	sp|P08166|KAD2_BOVIN	Adenylate kinase 2, mitochondrial OS=Bos taurus OX=9913 GN=AK2 PE=1 SV=2	AK2		down	1	0.60633	0.0368184				Nucleotide transport and metabolism ;	Purine metabolism;Metabolic pathways				ko00230,Purine metabolism;ko01100,Metabolic pathways
369	evm.model.scaffold47.4169	evm.model.scaffold47.4169	sp|P34932|HSP74_HUMAN	Heat shock 70 kDa protein 4 OS=Homo sapiens OX=9606 GN=HSPA4 PE=1 SV=4	HSPA4		down	1	0.60872	0.0102246				Posttranslational modification, protein turnover, chaperones ;	Antigen processing and presentation				ko04612,Antigen processing and presentation
433	evm.model.scaffold606.19291	evm.model.scaffold606.19291	sp|Q14839|CHD4_HUMAN	Chromodomain-helicase-DNA-binding protein 4 OS=Homo sapiens OX=9606 GN=CHD4 PE=1 SV=2	CHD4		down	1	0.615233	0.0349488	cellular process;regulation of biological process;metabolic process;biological regulation;cellular component organization or biogenesis	organelle;membrane-enclosed lumen;macromolecular complex;cell part;cell;organelle part	binding;catalytic activity	Translation, ribosomal structure and biogenesis ;Transcription ; Replication, recombination and repair ;		GO:0044260,cellular macromolecule metabolic process;GO:0045449,regulation of transcription;GO:0006357,regulation of transcription from RNA polymerase II promoter;GO:0016043,cellular component organization;GO:0010468,regulation of gene expression;GO:0019219,regulation of nucleobase, nucleoside, nucleotide and nucleic acid metabolic process;GO:0010556,regulation of macromolecule biosynthetic proces…	GO:0005737,cytoplasm;GO:0044422,organelle part;GO:0032991,macromolecular complex;GO:0000785,chromatin;GO:0043232,intracellular non-membrane-bounded organelle;GO:0043233,organelle lumen;GO:0005622,intracellular;GO:0043229,intracellular organelle;GO:0015630,microtubule cytoskeleton;GO:0070013,intracellular organelle lumen;GO:0044430,cytoskeletal part;GO:0005813,centrosome;GO:0000228,nuclear chromos…	GO:0000166,nucleotide binding;GO:0016787,hydrolase activity;GO:0016462,pyrophosphatase activity;GO:0004386,helicase activity;GO:0043566,structure-specific DNA binding;GO:0070035,purine NTP-dependent helicase activity;GO:0003682,chromatin binding;GO:0046872,metal ion binding;GO:0042623,ATPase activity, coupled;GO:0031490,chromatin DNA binding;GO:0043167,ion binding;GO:0003677,DNA binding;GO:001711…
464	evm.model.scaffold25.2589	evm.model.scaffold25.2589	sp|P39872|RL3_BOVIN	60S ribosomal protein L3 OS=Bos taurus OX=9913 GN=RPL3 PE=2 SV=2	RPL3		down	1	0.628972	0.0471465	localization;establishment of localization;metabolic process;response to stimulus;reproduction;viral reproduction;reproductive process;cellular component organization or biogenesis;cellular process	extracellular region part;extracellular region;organelle part;macromolecular complex;cell part;membrane-enclosed lumen;organelle;cell	binding;structural molecule activity	Translation, ribosomal structure and biogenesis ;	Ribosome	GO:0044238,primary metabolic process;GO:0051649,establishment of localization in cell;GO:0009057,macromolecule catabolic process;GO:0044237,cellular metabolic process;GO:0008104,protein localization;GO:0034622,cellular macromolecular complex assembly;GO:0044265,cellular macromolecule catabolic process;GO:0034645,cellular macromolecule biosynthetic process;GO:0043436,oxoacid metabolic process;GO:0…	GO:0030529,ribonucleoprotein complex;GO:0005737,cytoplasm;GO:0005912,adherens junction;GO:0044422,organelle part;GO:0032991,macromolecular complex;GO:0044445,cytosolic part;GO:0043233,organelle lumen;GO:0043232,intracellular non-membrane-bounded organelle;GO:0005576,extracellular region;GO:0031982,vesicle;GO:0005622,intracellular;GO:0043229,intracellular organelle;GO:0070161,anchoring junction;GO…	GO:0005515,protein binding;GO:0005198,structural molecule activity;GO:0005488,binding	ko03010,Ribosome
132	evm.model.scaffold48.4357	evm.model.scaffold48.4357	sp|O75533|SF3B1_HUMAN	Splicing factor 3B subunit 1 OS=Homo sapiens OX=9606 GN=SF3B1 PE=1 SV=3	SF3B1		down	1	0.656812	0.0237559				RNA processing and modification ;	Spliceosome				ko03040,Spliceosome
28	evm.model.scaffold2.170	evm.model.scaffold2.170	sp|Q64727|VINC_MOUSE	Vinculin OS=Mus musculus OX=10090 GN=Vcl PE=1 SV=4	Vcl		down	1	0.670417	0.000283068					Amoebiasis;Bacterial invasion of epithelial cells;Regulation of actin cytoskeleton;Focal adhesion;Adherens junction;Leukocyte transendothelial migration;Shigellosis				ko04670,Leukocyte transendothelial migration;ko04810,Regulation of actin cytoskeleton;ko05131,Shigellosis;ko05146,Amoebiasis;ko04520,Adherens junction;ko04510,Focal adhesion;ko05100,Bacterial invasion of epithelial cells
208	evm.model.scaffold697.20170	evm.model.scaffold697.20170	sp|Q9UPQ0|LIMC1_HUMAN	LIM and calponin homology domains-containing protein 1 OS=Homo sapiens OX=9606 GN=LIMCH1 PE=1 SV=4	LIMCH1		down	1	0.675964	0.0232799					Adherens junction				ko04520,Adherens junction
1496	evm.model.scaffold117.8950	evm.model.scaffold117.8950	sp|Q92900|RENT1_HUMAN	Regulator of nonsense transcripts 1 OS=Homo sapiens OX=9606 GN=UPF1 PE=1 SV=2	UPF1		down	1	0.695695	0.037468				Replication, recombination and repair ;	RNA transport				ko03013,RNA transport
280	evm.model.scaffold78.6870	evm.model.scaffold78.6870	sp|Q63HR2|TNS2_HUMAN	Tensin-2 OS=Homo sapiens OX=9606 GN=TNS2 PE=1 SV=2	TNS2		down	1	0.70279	0.0200162				Signal transduction mechanisms ;	Melanoma;Glioma;Endometrial cancer;p53 signaling pathway;Endocytosis;Small cell lung cancer;Inositol phosphate metabolism;Phosphatidylinositol signaling system;Focal adhesion;Prostate cancer;Fatty acid biosynthesis;Metabolic pathways;Insulin signaling pathway;Tight junction;Pathways in cancer				ko04910,Insulin signaling pathway;ko00562,Inositol phosphate metabolism;ko05222,Small cell lung cancer;ko04144,Endocytosis;ko05215,Prostate cancer;ko05218,Melanoma;ko04115,p53 signaling pathway;ko05214,Glioma;ko04530,Tight junction;ko05200,Pathways in cancer;ko05213,Endometrial cancer;ko01100,Metabolic pathways;ko04070,Phosphatidylinositol signaling system;ko00061,Fatty acid biosynthesis;ko04510,…
92	evm.model.scaffold15.1590	evm.model.scaffold15.1590	sp|B6E141|HPT_CAPIB	Haptoglobin OS=Capra ibex OX=72542 GN=HP PE=2 SV=1	HP		down	1	0.709777	0					Systemic lupus erythematosus;Staphylococcus aureus infection;Complement and coagulation cascades;Phagosome				ko05150,Staphylococcus aureus infection;ko04610,Complement and coagulation cascades;ko05322,Systemic lupus erythematosus;ko04145,Phagosome
326	evm.model.scaffold250.13252	evm.model.scaffold250.13252	sp|P14317|HCLS1_HUMAN	Hematopoietic lineage cell-specific protein OS=Homo sapiens OX=9606 GN=HCLS1 PE=1 SV=3	HCLS1		down	1	0.724931	0.0228326	metabolic process;cellular process;establishment of localization;cellular component organization or biogenesis;localization	cell part;organelle part;cell;organelle	binding		Bacterial invasion of epithelial cells;Pathogenic Escherichia coli infection;Shigellosis;Tight junction	GO:0043283,biopolymer metabolic process;GO:0070085,glycosylation;GO:0044267,cellular protein metabolic process;GO:0044249,cellular biosynthetic process;GO:0051641,cellular localization;GO:0006487,protein amino acid N-linked glycosylation;GO:0043413,biopolymer glycosylation;GO:0009059,macromolecule biosynthetic process;GO:0044260,cellular macromolecule metabolic process;GO:0018193,peptidyl-amino a…	GO:0043227,membrane-bounded organelle;GO:0043231,intracellular membrane-bounded organelle;GO:0016021,integral to membrane;GO:0005623,cell;GO:0000139,Golgi membrane;GO:0044464,cell part;GO:0031224,intrinsic to membrane;GO:0005737,cytoplasm;GO:0044422,organelle part;GO:0005794,Golgi apparatus;GO:0016020,membrane;GO:0043226,organelle;GO:0044424,intracellular part;GO:0044446,intracellular organelle p…	GO:0005515,protein binding;GO:0005488,binding	ko05100,Bacterial invasion of epithelial cells;ko05130,Pathogenic Escherichia coli infection;ko05131,Shigellosis;ko04530,Tight junction
693	evm.model.scaffold86.7263	evm.model.scaffold86.7263	sp|O43390|HNRPR_HUMAN	Heterogeneous nuclear ribonucleoprotein R OS=Homo sapiens OX=9606 GN=HNRNPR PE=1 SV=1	HNRNPR		down	1	0.823009	0.0455368	rhythmic process;positive regulation of biological process;biological regulation;cellular process;regulation of biological process;metabolic process	macromolecular complex;cell part;virion;organelle part;virion part;cell;organelle;membrane-enclosed lumen	binding			GO:0048511,rhythmic process;GO:0016071,mRNA metabolic process;GO:0000375,RNA splicing, via transesterification reactions;GO:0044260,cellular macromolecule metabolic process;GO:0006807,nitrogen compound metabolic process;GO:0034960,cellular biopolymer metabolic process;GO:0043170,macromolecule metabolic process;GO:0000398,nuclear mRNA splicing, via spliceosome;GO:0009987,cellular process;GO:000838…	GO:0043226,organelle;GO:0044424,intracellular part;GO:0043228,non-membrane-bounded organelle;GO:0031974,membrane-enclosed lumen;GO:0043005,neuron projection;GO:0031981,nuclear lumen;GO:0044444,cytoplasmic part;GO:0044428,nuclear part;GO:0044423,virion part;GO:0005623,cell;GO:0044463,cell projection part;GO:0043227,membrane-bounded organelle;GO:0043231,intracellular membrane-bounded organelle;GO:0…	GO:0003676,nucleic acid binding;GO:0000166,nucleotide binding;GO:0005488,binding;GO:0005515,protein binding;GO:0003723,RNA binding
72	evm.model.scaffold351.15217	evm.model.scaffold351.15217	sp|E1BM58|PRAX_BOVIN	Periaxin OS=Bos taurus OX=9913 GN=PRX PE=1 SV=3	PRX		down	1	0.823467	0.0180973	biological regulation;signaling;cellular process;developmental process;multicellular organismal process	cell part;cell;organelle	binding		Hypertrophic cardiomyopathy (HCM);Dilated cardiomyopathy	GO:0019226,transmission of nerve impulse;GO:0032502,developmental process;GO:0050877,neurological system process;GO:0048878,chemical homeostasis;GO:0042391,regulation of membrane potential;GO:0032501,multicellular organismal process;GO:0048731,system development;GO:0055082,cellular chemical homeostasis;GO:0001508,regulation of action potential;GO:0009987,cellular process;GO:0019228,regulation of …	GO:0005886,plasma membrane;GO:0044424,intracellular part;GO:0043226,organelle;GO:0030054,cell junction;GO:0016020,membrane;GO:0005634,nucleus;GO:0005622,intracellular;GO:0043229,intracellular organelle;GO:0044425,membrane part;GO:0044459,plasma membrane part;GO:0005623,cell;GO:0043227,membrane-bounded organelle;GO:0043231,intracellular membrane-bounded organelle;GO:0044464,cell part;GO:0005737,cy…	GO:0005488,binding;GO:0005515,protein binding	ko05410,Hypertrophic cardiomyopathy (HCM);ko05414,Dilated cardiomyopathy
70	evm.model.scaffold215.12108	evm.model.scaffold215.12108	sp|Q6P2Q9|PRP8_HUMAN	Pre-mRNA-processing-splicing factor 8 OS=Homo sapiens OX=9606 GN=PRPF8 PE=1 SV=2	PRPF8		up	1	1.20678	0.0155866				RNA processing and modification ;	Spliceosome				ko03040,Spliceosome
59	evm.model.scaffold487.17842	evm.model.scaffold487.17842	sp|P08728|K1C19_BOVIN	Keratin, type I cytoskeletal 19 OS=Bos taurus OX=9913 GN=KRT19 PE=2 SV=1	KRT19		up	1	1.22982	4.72081e-08					Staphylococcus aureus infection;Pathogenic Escherichia coli infection				ko05130,Pathogenic Escherichia coli infection;ko05150,Staphylococcus aureus infection
365	evm.model.scaffold11.1114	evm.model.scaffold11.1114	sp|Q5RBC8|CMC1_PONAB	Calcium-binding mitochondrial carrier protein Aralar1 OS=Pongo abelii OX=9601 GN=SLC25A12 PE=2 SV=1	SLC25A12		up	1	1.32609	0.0349736					Olfactory transduction				ko04740,Olfactory transduction
55	evm.model.scaffold78.6867	evm.model.scaffold78.6867	sp|P05786|K2C8_BOVIN	Keratin, type II cytoskeletal 8 OS=Bos taurus OX=9913 GN=KRT8 PE=2 SV=3	KRT8		up	1	1.33209	1.03109e-11
924	evm.model.scaffold109.8567	evm.model.scaffold109.8567	sp|Q9BZ29|DOCK9_HUMAN	Dedicator of cytokinesis protein 9 OS=Homo sapiens OX=9606 GN=DOCK9 PE=1 SV=2	DOCK9		up	1	1.33554	0.0192235
784	evm.model.scaffold755.20558	evm.model.scaffold755.20558	sp|Q5R8H3|BAP31_PONAB	B-cell receptor-associated protein 31 OS=Pongo abelii OX=9601 GN=BCAP31 PE=2 SV=3	BCAP31		up	1	1.37368	0.0140186					Protein processing in endoplasmic reticulum				ko04141,Protein processing in endoplasmic reticulum
610	evm.model.scaffold78.6910	evm.model.scaffold78.6910	sp|P08648|ITA5_HUMAN	Integrin alpha-5 OS=Homo sapiens OX=9606 GN=ITGA5 PE=1 SV=2	ITGA5		up	1	1.40645	0.0155735					Arrhythmogenic right ventricular cardiomyopathy (ARVC);Shigellosis;Hypertrophic cardiomyopathy (HCM);Focal adhesion;Hematopoietic cell lineage;Dilated cardiomyopathy;ECM-receptor interaction;Regulation of actin cytoskeleton;Bacterial invasion of epithelial cells;Phagosome				ko05414,Dilated cardiomyopathy;ko04810,Regulation of actin cytoskeleton;ko04640,Hematopoietic cell lineage;ko05100,Bacterial invasion of epithelial cells;ko04510,Focal adhesion;ko05410,Hypertrophic cardiomyopathy (HCM);ko05131,Shigellosis;ko04512,ECM-receptor interaction;ko05412,Arrhythmogenic right ventricular cardiomyopathy (ARVC);ko04145,Phagosome
666	evm.model.scaffold35.3371	evm.model.scaffold35.3371	sp|Q3T0E5|APMAP_BOVIN	Adipocyte plasma membrane-associated protein OS=Bos taurus OX=9913 GN=APMAP PE=2 SV=1	APMAP		up	1	1.4109	0.0304203				Carbohydrate transport and metabolism ;	Metabolic pathways				ko01100,Metabolic pathways
112	evm.model.scaffold5.525	evm.model.scaffold5.525	sp|P51176|TGM2_BOVIN	Protein-glutamine gamma-glutamyltransferase 2 OS=Bos taurus OX=9913 GN=TGM2 PE=1 SV=1	TGM2		up	1	1.44944	0.0217335					Huntington's disease				ko05016,Huntington's disease
184	evm.model.scaffold90.7667	evm.model.scaffold90.7667	sp|P23246|SFPQ_HUMAN	Splicing factor, proline- and glutamine-rich OS=Homo sapiens OX=9606 GN=SFPQ PE=1 SV=2	SFPQ		up	1	1.49008	0.0479201
116	evm.model.scaffold28.2758	evm.model.scaffold28.2758	sp|P56199|ITA1_HUMAN	Integrin alpha-1 OS=Homo sapiens OX=9606 GN=ITGA1 PE=1 SV=2	ITGA1		up	1	1.52321	0.0154431	locomotion;cell proliferation;immune system process;response to stimulus;biological adhesion;signaling;developmental process;cellular component organization or biogenesis;negative regulation of biological process;cellular process;localization;multicellular organismal process;metabolic process;regulation of biological process;death;biological regulation;positive regulation of biological process	extracellular region part;organelle;extracellular region;cell;cell part;macromolecular complex	binding		Hematopoietic cell lineage;ECM-receptor interaction;Regulation of actin cytoskeleton;Focal adhesion;Hypertrophic cardiomyopathy (HCM);Arrhythmogenic right ventricular cardiomyopathy (ARVC);Dilated cardiomyopathy	GO:0033674,positive regulation of kinase activity;GO:0008015,blood circulation;GO:0009653,anatomical structure morphogenesis;GO:0000165,MAPKKK cascade;GO:0048731,system development;GO:0044260,cellular macromolecule metabolic process;GO:0051345,positive regulation of hydrolase activity;GO:0007243,protein kinase cascade;GO:0043687,post-translational protein modification;GO:0007165,signal transducti…	GO:0045121,membrane raft;GO:0070161,anchoring junction;GO:0043229,intracellular organelle;GO:0005622,intracellular;GO:0042995,cell projection;GO:0031982,vesicle;GO:0070062,extracellular vesicular exosome;GO:0030054,cell junction;GO:0005886,plasma membrane;GO:0009986,cell surface;GO:0005887,integral to plasma membrane;GO:0043204,perikaryon;GO:0043234,protein complex;GO:0005912,adherens junction;GO…	GO:0043167,ion binding;GO:0043169,cation binding;GO:0019903,protein phosphatase binding;GO:0005488,binding;GO:0046872,metal ion binding;GO:0019902,phosphatase binding;GO:0019899,enzyme binding;GO:0005515,protein binding;GO:0005102,receptor binding	ko05412,Arrhythmogenic right ventricular cardiomyopathy (ARVC);ko04510,Focal adhesion;ko05410,Hypertrophic cardiomyopathy (HCM);ko05414,Dilated cardiomyopathy;ko04640,Hematopoietic cell lineage;ko04810,Regulation of actin cytoskeleton;ko04512,ECM-receptor interaction
87	evm.model.scaffold3.219	evm.model.scaffold3.219	sp|Q9Y2D5|AKAP2_HUMAN	A-kinase anchor protein 2 OS=Homo sapiens OX=9606 GN=AKAP2 PE=1 SV=3	AKAP2		up	1	1.54616	0.0111401
445	evm.model.scaffold88.7427	evm.model.scaffold88.7427	sp|Q1JPA0|AL3B1_BOVIN	Aldehyde dehydrogenase family 3 member B1 OS=Bos taurus OX=9913 GN=ALDH3B1 PE=2 SV=1	ALDH3B1		up	1	1.55404	0.00379007	response to stimulus;cellular process;metabolic process	extracellular region part;organelle;extracellular region;cell;cell part	binding;catalytic activity	Energy production and conversion ;	Histidine metabolism;Metabolic pathways;Drug metabolism - cytochrome P450;Microbial metabolism in diverse environments;Phenylalanine metabolism;Glycolysis / Gluconeogenesis;Metabolism of xenobiotics by cytochrome P450;Tyrosine metabolism	GO:0008610,lipid biosynthetic process;GO:0009987,cellular process;GO:0006950,response to stress;GO:0044249,cellular biosynthetic process;GO:0044248,cellular catabolic process;GO:0050896,response to stimulus;GO:0033554,cellular response to stress;GO:0006629,lipid metabolic process;GO:0034599,cellular response to oxidative stress;GO:0044255,cellular lipid metabolic process;GO:0046164,alcohol catabo…	GO:0044444,cytoplasmic part;GO:0043230,extracellular organelle;GO:0005622,intracellular;GO:0031982,vesicle;GO:0016020,membrane;GO:0070062,extracellular vesicular exosome;GO:0044424,intracellular part;GO:0043226,organelle;GO:0005886,plasma membrane;GO:0005737,cytoplasm;GO:0005829,cytosol;GO:0005576,extracellular region;GO:0044421,extracellular region part;GO:0043227,membrane-bounded organelle;GO:0…	GO:0016903,oxidoreductase activity, acting on the aldehyde or oxo group of donors;GO:0005515,protein binding;GO:0016620,oxidoreductase activity, acting on the aldehyde or oxo group of donors, NAD or NADP as acceptor;GO:0005488,binding;GO:0003824,catalytic activity;GO:0016491,oxidoreductase activity;GO:0004029,aldehyde dehydrogenase (NAD) activity	ko00340,Histidine metabolism;ko00360,Phenylalanine metabolism;ko01100,Metabolic pathways;ko01120,Microbial metabolism in diverse environments;ko00010,Glycolysis / Gluconeogenesis;ko00980,Metabolism of xenobiotics by cytochrome P450;ko00982,Drug metabolism - cytochrome P450;ko00350,Tyrosine metabolism
388	evm.model.scaffold47.4165	evm.model.scaffold47.4165	sp|P45879|VDAC1_BOVIN	Voltage-dependent anion-selective channel protein 1 OS=Bos taurus OX=9913 GN=VDAC1 PE=1 SV=3	VDAC1		up	1	1.56001	0.0402514					Huntington's disease;Parkinson's disease;Calcium signaling pathway				ko05012,Parkinson's disease;ko05016,Huntington's disease;ko04020,Calcium signaling pathway
211	evm.model.scaffold274.13779	evm.model.scaffold274.13779	sp|Q2KJ32|SBP1_BOVIN	Methanethiol oxidase OS=Bos taurus OX=9913 GN=SELENBP1 PE=1 SV=1	SELENBP1		up	1	1.59071	0.0158986
1287	evm.model.scaffold30.2870	evm.model.scaffold30.2870	sp|P43155|CACP_HUMAN	Carnitine O-acetyltransferase OS=Homo sapiens OX=9606 GN=CRAT PE=1 SV=5	CRAT		up	1	1.60592	0.0482657					Peroxisome				ko04146,Peroxisome
822	evm.model.scaffold196.11675	evm.model.scaffold196.11675	sp|P81265|PIGR_BOVIN	Polymeric immunoglobulin receptor OS=Bos taurus OX=9913 GN=PIGR PE=2 SV=1	PIGR		up	1	1.61832	0.0139429					Intestinal immune network for IgA production				ko04672,Intestinal immune network for IgA production
612	evm.model.scaffold41.3677	evm.model.scaffold41.3677	sp|Q9NY15|STAB1_HUMAN	Stabilin-1 OS=Homo sapiens OX=9606 GN=STAB1 PE=1 SV=3	STAB1		up	1	1.63859	0.0123317				Cell wall/membrane/envelope biogenesis ;
32	evm.model.scaffold4.425	evm.model.scaffold4.425	sp|P15924|DESP_HUMAN	Desmoplakin OS=Homo sapiens OX=9606 GN=DSP PE=1 SV=3	DSP		up	1	1.64189	4.84253e-06					Arrhythmogenic right ventricular cardiomyopathy (ARVC)				ko05412,Arrhythmogenic right ventricular cardiomyopathy (ARVC)
34	evm.model.scaffold32.3145	evm.model.scaffold32.3145	sp|Q9NZM1|MYOF_HUMAN	Myoferlin OS=Homo sapiens OX=9606 GN=MYOF PE=1 SV=1	MYOF		up	1	1.65068	0.00159316					Fc epsilon RI signaling pathway;Gastric acid secretion;MAPK signaling pathway;Aldosterone-regulated sodium reabsorption;Chemokine signaling pathway;Glioma;Wnt signaling pathway;Non-small cell lung cancer;Pancreatic secretion;Leukocyte transendothelial migration;ErbB signaling pathway;Fc gamma R-mediated phagocytosis;Focal adhesion;Melanogenesis;Amoebiasis;Phototransduction - fly;Vascular smooth m…				ko04720,Long-term potentiation;ko05200,Pathways in cancer;ko04971,Gastric acid secretion;ko04650,Natural killer cell mediated cytotoxicity;ko04062,Chemokine signaling pathway;ko05140,Leishmaniasis;ko05146,Amoebiasis;ko04973,Carbohydrate digestion and absorption;ko04670,Leukocyte transendothelial migration;ko04662,B cell receptor signaling pathway;ko04020,Calcium signaling pathway;ko05130,Pathogen…
806	evm.model.scaffold51.4671	evm.model.scaffold51.4671	sp|O14776|TCRG1_HUMAN	Transcription elongation regulator 1 OS=Homo sapiens OX=9606 GN=TCERG1 PE=1 SV=2	TCERG1		up	1	1.6603	0.0152925				RNA processing and modification ;	Spliceosome				ko03040,Spliceosome
196	evm.model.scaffold101.8132	evm.model.scaffold101.8132	sp|P20004|ACON_BOVIN	Aconitate hydratase, mitochondrial OS=Bos taurus OX=9913 GN=ACO2 PE=1 SV=4	ACO2		up	1	1.70552	0.00054502				Energy production and conversion ;	Glyoxylate and dicarboxylate metabolism;Metabolic pathways;Microbial metabolism in diverse environments;Citrate cycle (TCA cycle)				ko01120,Microbial metabolism in diverse environments;ko01100,Metabolic pathways;ko00630,Glyoxylate and dicarboxylate metabolism;ko00020,Citrate cycle (TCA cycle)
183	evm.model.scaffold1.34	evm.model.scaffold1.34	sp|A6QLU1|GPDM_BOVIN	Glycerol-3-phosphate dehydrogenase, mitochondrial OS=Bos taurus OX=9913 GN=GPD2 PE=2 SV=1	GPD2		up	1	1.71895	0.041254				Energy production and conversion ;	Glycerophospholipid metabolism				ko00564,Glycerophospholipid metabolism
1315	evm.model.scaffold302.14367	evm.model.scaffold302.14367	sp|Q6UVK1|CSPG4_HUMAN	Chondroitin sulfate proteoglycan 4 OS=Homo sapiens OX=9606 GN=CSPG4 PE=1 SV=2	CSPG4		up	1	1.74205	0.0454463
484	evm.model.scaffold49.4519	evm.model.scaffold49.4519	sp|Q3SZK8|NHRF1_BOVIN	Na(+)/H(+) exchange regulatory cofactor NHE-RF1 OS=Bos taurus OX=9913 GN=SLC9A3R1 PE=2 SV=1	SLC9A3R1		up	1	1.74688	0.00943648
124	evm.model.scaffold393.16277	evm.model.scaffold393.16277	sp|Q16891|MIC60_HUMAN	MICOS complex subunit MIC60 OS=Homo sapiens OX=9606 GN=IMMT PE=1 SV=1	IMMT		up	1	1.74744	0.0156047
483	evm.model.scaffold600.19218	evm.model.scaffold600.19218	sp|Q14126|DSG2_HUMAN	Desmoglein-2 OS=Homo sapiens OX=9606 GN=DSG2 PE=1 SV=2	DSG2		up	1	1.76955	0.0430324	multicellular organismal process;multi-organism process;death;response to stimulus;biological adhesion;reproduction;developmental process;cellular component organization or biogenesis;reproductive process;cellular process	organelle;extracellular region part;cell part;cell;extracellular region	binding		Arrhythmogenic right ventricular cardiomyopathy (ARVC)	GO:0009725,response to hormone stimulus;GO:0048609,reproductive process in a multicellular organism;GO:0010033,response to organic substance;GO:0048545,response to steroid hormone stimulus;GO:0022414,reproductive process;GO:0009719,response to endogenous stimulus;GO:0000003,reproduction;GO:0016043,cellular component organization;GO:0016265,death;GO:0050896,response to stimulus;GO:0012501,programm…	GO:0043226,organelle;GO:0030054,cell junction;GO:0070062,extracellular vesicular exosome;GO:0014704,intercalated disc;GO:0005886,plasma membrane;GO:0016020,membrane;GO:0009986,cell surface;GO:0005911,cell-cell junction;GO:0044425,membrane part;GO:0043230,extracellular organelle;GO:0070161,anchoring junction;GO:0043296,apical junction complex;GO:0044459,plasma membrane part;GO:0016324,apical plasm…	GO:0005509,calcium ion binding;GO:0005488,binding;GO:0046872,metal ion binding;GO:0005515,protein binding;GO:0043169,cation binding;GO:0050839,cell adhesion molecule binding;GO:0043167,ion binding	ko05412,Arrhythmogenic right ventricular cardiomyopathy (ARVC)
122	evm.model.scaffold571.18916	evm.model.scaffold571.18916	sp|O02811|PI4KA_BOVIN	Phosphatidylinositol 4-kinase alpha OS=Bos taurus OX=9913 GN=PI4KA PE=2 SV=2	PI4KA		up	1	1.77094	0.000351584	signaling;biological regulation;response to stimulus;regulation of biological process;cellular process;metabolic process	extracellular region part;organelle;organelle part;extracellular region;cell;cell part	binding;catalytic activity	Signal transduction mechanisms ; Cell cycle control, cell division, chromosome partitioning ; Chromatin structure and dynamics ; Replication, recombination and repair ; Intracellular trafficking, secretion, and vesicular transport ;	Metabolic pathways;Phosphatidylinositol signaling system;Inositol phosphate metabolism	GO:0030384,phosphoinositide metabolic process;GO:0044249,cellular biosynthetic process;GO:0008654,phospholipid biosynthetic process;GO:0046486,glycerolipid metabolic process;GO:0016310,phosphorylation;GO:0008610,lipid biosynthetic process;GO:0009987,cellular process;GO:0006644,phospholipid metabolic process;GO:0007242,intracellular signaling cascade;GO:0006650,glycerophospholipid metabolic proces…	GO:0005886,plasma membrane;GO:0005798,Golgi-associated vesicle;GO:0030054,cell junction;GO:0070062,extracellular vesicular exosome;GO:0044431,Golgi apparatus part;GO:0044446,intracellular organelle part;GO:0005622,intracellular;GO:0043229,intracellular organelle;GO:0070161,anchoring junction;GO:0031982,vesicle;GO:0012506,vesicle membrane;GO:0005576,extracellular region;GO:0016023,cytoplasmic memb…	GO:0016773,phosphotransferase activity, alcohol group as acceptor;GO:0001882,nucleoside binding;GO:0005488,binding;GO:0032553,ribonucleotide binding;GO:0016772,transferase activity, transferring phosphorus-containing groups;GO:0032559,adenyl ribonucleotide binding;GO:0032555,purine ribonucleotide binding;GO:0030554,adenyl nucleotide binding;GO:0016740,transferase activity;GO:0005524,ATP binding;G…	ko01100,Metabolic pathways;ko04070,Phosphatidylinositol signaling system;ko00562,Inositol phosphate metabolism
86	evm.model.scaffold860.21376	evm.model.scaffold860.21376	sp|P46939|UTRN_HUMAN	Utrophin OS=Homo sapiens OX=9606 GN=UTRN PE=1 SV=2	UTRN		up	1	1.78472	0.000674004	positive regulation of biological process;cellular process;cellular component organization or biogenesis;developmental process;biological regulation;biological adhesion;regulation of biological process;establishment of localization;localization;multicellular organismal process	cell;organelle;synapse;synapse part;membrane-enclosed lumen;macromolecular complex;cell part;extracellular region;organelle part;extracellular region part	binding	Cytoskeleton ;	Hypertrophic cardiomyopathy (HCM);Viral myocarditis;Dilated cardiomyopathy;Arrhythmogenic right ventricular cardiomyopathy (ARVC)	GO:0010810,regulation of cell-substrate adhesion;GO:0065007,biological regulation;GO:0050789,regulation of biological process;GO:0050808,synapse organization;GO:0030154,cell differentiation;GO:0003012,muscle system process;GO:0048869,cellular developmental process;GO:0006936,muscle contraction;GO:0048741,skeletal muscle fiber development;GO:0048468,cell development;GO:0007275,multicellular organi…	GO:0032991,macromolecular complex;GO:0005737,cytoplasm;GO:0044422,organelle part;GO:0043233,organelle lumen;GO:0043232,intracellular non-membrane-bounded organelle;GO:0030426,growth cone;GO:0005576,extracellular region;GO:0030863,cortical cytoskeleton;GO:0031982,vesicle;GO:0042995,cell projection;GO:0070013,intracellular organelle lumen;GO:0044430,cytoskeletal part;GO:0043229,intracellular organe…	GO:0019901,protein kinase binding;GO:0005102,receptor binding;GO:0008270,zinc ion binding;GO:0005178,integrin binding;GO:0019900,kinase binding;GO:0051015,actin filament binding;GO:0005488,binding;GO:0046914,transition metal ion binding;GO:0019899,enzyme binding;GO:0043169,cation binding;GO:0005515,protein binding;GO:0003779,actin binding;GO:0008092,cytoskeletal protein binding;GO:0046872,metal i…	ko05410,Hypertrophic cardiomyopathy (HCM);ko05412,Arrhythmogenic right ventricular cardiomyopathy (ARVC);ko05416,Viral myocarditis;ko05414,Dilated cardiomyopathy
308	evm.model.scaffold305.14445	evm.model.scaffold305.14445	sp|Q9UEY8|ADDG_HUMAN	Gamma-adducin OS=Homo sapiens OX=9606 GN=ADD3 PE=1 SV=1	ADD3		up	1	1.79452	0.0270483				Carbohydrate transport and metabolism ;
218	evm.model.scaffold15.1570	evm.model.scaffold15.1570	sp|Q13425|SNTB2_HUMAN	Beta-2-syntrophin OS=Homo sapiens OX=9606 GN=SNTB2 PE=1 SV=1	SNTB2		up	1	1.79894	0.00825157		macromolecular complex;cell part;extracellular region;organelle part;extracellular region part;cell;organelle;synapse	structural molecule activity;binding		Huntington's disease;Endocytosis		GO:0031982,vesicle;GO:0005622,intracellular;GO:0043229,intracellular organelle;GO:0070161,anchoring junction;GO:0015630,microtubule cytoskeleton;GO:0044430,cytoskeletal part;GO:0043234,protein complex;GO:0044446,intracellular organelle part;GO:0005886,plasma membrane;GO:0030054,cell junction;GO:0070062,extracellular vesicular exosome;GO:0030658,transport vesicle membrane;GO:0005912,adherens junct…	GO:0005198,structural molecule activity;GO:0005488,binding;GO:0005515,protein binding;GO:0005516,calmodulin binding;GO:0003779,actin binding;GO:0008092,cytoskeletal protein binding	ko05016,Huntington's disease;ko04144,Endocytosis
8	evm.model.scaffold13.1422	evm.model.scaffold13.1422	sp|Q9JHU4|DYHC1_MOUSE	Cytoplasmic dynein 1 heavy chain 1 OS=Mus musculus OX=10090 GN=Dync1h1 PE=1 SV=2	Dync1h1		up	1	1.81061	2.29648e-08	cellular component organization or biogenesis;establishment of localization;localization;immune system process;metabolic process;cellular process	macromolecular complex;cell part;cell;extracellular region;organelle part;organelle;extracellular region part	catalytic activity;binding	Cytoskeleton ;	Vasopressin-regulated water reabsorption;Phagosome	GO:0006464,protein modification process;GO:0019884,antigen processing and presentation of exogenous antigen;GO:0008152,metabolic process;GO:0006810,transport;GO:0065003,macromolecular complex assembly;GO:0007052,mitotic spindle organization;GO:0019538,protein metabolic process;GO:0007010,cytoskeleton organization;GO:0002495,antigen processing and presentation of peptide antigen via MHC class II;G…	GO:0031982,vesicle;GO:0042995,cell projection;GO:0044430,cytoskeletal part;GO:0005622,intracellular;GO:0043229,intracellular organelle;GO:0015630,microtubule cytoskeleton;GO:0044446,intracellular organelle part;GO:0043234,protein complex;GO:0070062,extracellular vesicular exosome;GO:0005813,centrosome;GO:0032991,macromolecular complex;GO:0005737,cytoplasm;GO:0044422,organelle part;GO:0043232,intr…	GO:0016817,hydrolase activity, acting on acid anhydrides;GO:0032553,ribonucleotide binding;GO:0001882,nucleoside binding;GO:0005488,binding;GO:0032559,adenyl ribonucleotide binding;GO:0032555,purine ribonucleotide binding;GO:0016887,ATPase activity;GO:0030554,adenyl nucleotide binding;GO:0005524,ATP binding;GO:0017111,nucleoside-triphosphatase activity;GO:0003824,catalytic activity;GO:0016818,hyd…	ko04962,Vasopressin-regulated water reabsorption;ko04145,Phagosome
145	evm.model.scaffold275.13876	evm.model.scaffold275.13876	sp|Q3SYT8|NCPR_BOVIN	NADPH--cytochrome P450 reductase OS=Bos taurus OX=9913 GN=POR PE=2 SV=3	POR		up	1	1.85704	0.000201935				Inorganic ion transport and metabolism ;
339	evm.model.scaffold307.14465	evm.model.scaffold307.14465	sp|Q9UHG3|PCYOX_HUMAN	Prenylcysteine oxidase 1 OS=Homo sapiens OX=9606 GN=PCYOX1 PE=1 SV=3	PCYOX1		up	1	1.86081	0.0482073
428	evm.model.scaffold88.7347	evm.model.scaffold88.7347	sp|P80209|CATD_BOVIN	Cathepsin D OS=Bos taurus OX=9913 GN=CTSD PE=1 SV=2	CTSD		up	1	1.87392	0.0301164					Lysosome				ko04142,Lysosome
143	evm.model.scaffold59.5794	evm.model.scaffold59.5794	sp|P51866|PECA1_BOVIN	Platelet endothelial cell adhesion molecule OS=Bos taurus OX=9913 GN=PECAM1 PE=1 SV=1	PECAM1		up	1	1.87496	6.44081e-05	localization;multicellular organismal process;locomotion;establishment of localization;regulation of biological process;metabolic process;signaling;biological regulation;response to stimulus;immune system process;biological adhesion;developmental process;cellular component organization or biogenesis;cellular process;positive regulation of biological process	organelle part;cell;extracellular region;cell part;extracellular region part;organelle	binding		Cell adhesion molecules (CAMs);Malaria;Leukocyte transendothelial migration	GO:0016192,vesicle-mediated transport;GO:0050789,regulation of biological process;GO:0051649,establishment of localization in cell;GO:0030334,regulation of cell migration;GO:0065008,regulation of biological quality;GO:0016477,cell migration;GO:0007165,signal transduction;GO:0001775,cell activation;GO:0007264,small GTPase mediated signal transduction;GO:0010324,membrane invagination;GO:0051641,cel…	GO:0043230,extracellular organelle;GO:0031090,organelle membrane;GO:0044425,membrane part;GO:0030141,secretory granule;GO:0044444,cytoplasmic part;GO:0044459,plasma membrane part;GO:0012505,endomembrane system;GO:0043226,organelle;GO:0044424,intracellular part;GO:0009897,external side of plasma membrane;GO:0016020,membrane;GO:0031091,platelet alpha granule;GO:0031224,intrinsic to membrane;GO:0044…	GO:0005488,binding;GO:0005515,protein binding	ko04670,Leukocyte transendothelial migration;ko04514,Cell adhesion molecules (CAMs);ko05144,Malaria
120	evm.model.scaffold24.2396	evm.model.scaffold24.2396	sp|P48818|ACADV_BOVIN	Very long-chain specific acyl-CoA dehydrogenase, mitochondrial OS=Bos taurus OX=9913 GN=ACADVL PE=2 SV=3	ACADVL		up	1	1.88483	0.020149				Lipid transport and metabolism ;	Metabolic pathways;Fatty acid metabolism				ko01100,Metabolic pathways;ko00071,Fatty acid metabolism
756	evm.model.scaffold93.7819	evm.model.scaffold93.7819	sp|Q9ULT0|TTC7A_HUMAN	Tetratricopeptide repeat protein 7A OS=Homo sapiens OX=9606 GN=TTC7A PE=1 SV=3	TTC7A		up	1	1.88809	0.0127014				General function prediction only ;
101	evm.model.scaffold34.3228	evm.model.scaffold34.3228	sp|Q9Y6C2|EMIL1_HUMAN	EMILIN-1 OS=Homo sapiens OX=9606 GN=EMILIN1 PE=1 SV=3	EMILIN1		up	1	1.8971	0.00230621
296	evm.model.scaffold88.7414	evm.model.scaffold88.7414	sp|P50416|CPT1A_HUMAN	Carnitine O-palmitoyltransferase 1, liver isoform OS=Homo sapiens OX=9606 GN=CPT1A PE=1 SV=2	CPT1A		up	1	1.90472	0.0158605	establishment of localization;rhythmic process;localization;biological regulation;response to stimulus;signaling;metabolic process;regulation of biological process;cellular component organization or biogenesis;developmental process;positive regulation of biological process;cellular process	organelle;cell part;cell;organelle part	binding;catalytic activity		PPAR signaling pathway;Fatty acid metabolism;Adipocytokine signaling pathway	GO:0050794,regulation of cellular process;GO:0051234,establishment of localization;GO:0009888,tissue development;GO:0006066,alcohol metabolic process;GO:0045834,positive regulation of lipid metabolic process;GO:0042180,cellular ketone metabolic process;GO:0006869,lipid transport;GO:0051179,localization;GO:0005996,monosaccharide metabolic process;GO:0048513,organ development;GO:0032879,regulation …	GO:0005743,mitochondrial inner membrane;GO:0019867,outer membrane;GO:0019866,organelle inner membrane;GO:0044429,mitochondrial part;GO:0031224,intrinsic to membrane;GO:0031966,mitochondrial membrane;GO:0044422,organelle part;GO:0005737,cytoplasm;GO:0005741,mitochondrial outer membrane;GO:0044464,cell part;GO:0031975,envelope;GO:0016021,integral to membrane;GO:0043227,membrane-bounded organelle;GO…	GO:0005515,protein binding;GO:0016740,transferase activity;GO:0008415,acyltransferase activity;GO:0003824,catalytic activity;GO:0042802,identical protein binding;GO:0016746,transferase activity, transferring acyl groups;GO:0005488,binding;GO:0016747,transferase activity, transferring acyl groups other than amino-acyl groups	ko00071,Fatty acid metabolism;ko03320,PPAR signaling pathway;ko04920,Adipocytokine signaling pathway
165	evm.model.scaffold824.21124	evm.model.scaffold824.21124	sp|O97593|SMC1A_BOVIN	Structural maintenance of chromosomes protein 1A OS=Bos taurus OX=9913 GN=SMC1A PE=1 SV=1	SMC1A		up	1	1.92452	0.0053916				Cell cycle control, cell division, chromosome partitioning ;	Cell cycle;Oocyte meiosis				ko04114,Oocyte meiosis;ko04110,Cell cycle
783	evm.model.scaffold1259.23084	evm.model.scaffold1259.23084	sp|Q9WUM4|COR1C_MOUSE	Coronin-1C OS=Mus musculus OX=10090 GN=Coro1c PE=1 SV=2	Coro1c		up	1	1.93288	0.0244773				General function prediction only ;
574	evm.model.scaffold95.7921	evm.model.scaffold95.7921	sp|Q3SZI8|IVD_BOVIN	Isovaleryl-CoA dehydrogenase, mitochondrial OS=Bos taurus OX=9913 GN=IVD PE=2 SV=1	IVD		up	1	1.93573	0.0329978	cellular process;metabolic process;biological regulation	organelle;membrane-enclosed lumen;cell part;cell;organelle part	binding;electron carrier activity;catalytic activity	Lipid transport and metabolism ;	Metabolic pathways;Valine, leucine and isoleucine degradation	GO:0006807,nitrogen compound metabolic process;GO:0006082,organic acid metabolic process;GO:0016054,organic acid catabolic process;GO:0006635,fatty acid beta-oxidation;GO:0033539,fatty acid beta-oxidation using acyl-CoA dehydrogenase;GO:0006551,leucine metabolic process;GO:0019752,carboxylic acid metabolic process;GO:0009308,amine metabolic process;GO:0034641,cellular nitrogen compound metabolic …	GO:0005759,mitochondrial matrix;GO:0031966,mitochondrial membrane;GO:0005737,cytoplasm;GO:0044422,organelle part;GO:0044429,mitochondrial part;GO:0043231,intracellular membrane-bounded organelle;GO:0043227,membrane-bounded organelle;GO:0005623,cell;GO:0043233,organelle lumen;GO:0031975,envelope;GO:0044464,cell part;GO:0070013,intracellular organelle lumen;GO:0044444,cytoplasmic part;GO:0043229,in…	GO:0000166,nucleotide binding;GO:0017076,purine nucleotide binding;GO:0001883,purine nucleoside binding;GO:0048037,cofactor binding;GO:0016627,oxidoreductase activity, acting on the CH-CH group of donors;GO:0005504,fatty acid binding;GO:0000062,acyl-CoA binding;GO:0016491,oxidoreductase activity;GO:0033293,monocarboxylic acid binding;GO:0009055,electron carrier activity;GO:0030554,adenyl nucleoti…	ko01100,Metabolic pathways;ko00280,Valine, leucine and isoleucine degradation
1074	evm.model.scaffold683.20031	evm.model.scaffold683.20031	sp|Q0VCU1|ACOC_BOVIN	Cytoplasmic aconitate hydratase OS=Bos taurus OX=9913 GN=ACO1 PE=2 SV=1	ACO1		up	1	1.94027	0.00488413				Energy production and conversion ;	Glyoxylate and dicarboxylate metabolism;Metabolic pathways;Microbial metabolism in diverse environments;Citrate cycle (TCA cycle)				ko01120,Microbial metabolism in diverse environments;ko01100,Metabolic pathways;ko00020,Citrate cycle (TCA cycle);ko00630,Glyoxylate and dicarboxylate metabolism
98	evm.model.scaffold3.306	evm.model.scaffold3.306	sp|Q3SX14|GELS_BOVIN	Gelsolin OS=Bos taurus OX=9913 GN=GSN PE=2 SV=1	GSN		up	1	1.95503	0.0157172	viral reproduction;reproduction;positive regulation of biological process;multi-organism process;multicellular organismal process;localization;establishment of localization;metabolic process;regulation of biological process;biological regulation;death;developmental process;reproductive process;cellular component organization or biogenesis;negative regulation of biological process;cellular process…	cell part;macromolecular complex;organelle part;cell;extracellular region;organelle;extracellular region part	binding		Regulation of actin cytoskeleton;Fc gamma R-mediated phagocytosis	GO:0043254,regulation of protein complex assembly;GO:0009611,response to wounding;GO:0019932,second-messenger-mediated signaling;GO:0016044,membrane organization;GO:0051495,positive regulation of cytoskeleton organization;GO:0030198,extracellular matrix organization;GO:0042221,response to chemical stimulus;GO:0022617,extracellular matrix disassembly;GO:0019222,regulation of metabolic process;GO:0…	GO:0043209,myelin sheath;GO:0005856,cytoskeleton;GO:0065010,extracellular membrane-bounded organelle;GO:0005623,cell;GO:0043227,membrane-bounded organelle;GO:0043231,intracellular membrane-bounded organelle;GO:0005829,cytosol;GO:0044421,extracellular region part;GO:0015629,actin cytoskeleton;GO:0044464,cell part;GO:0031988,membrane-bounded vesicle;GO:0016323,basolateral plasma membrane;GO:0043230…	GO:0005509,calcium ion binding;GO:0005515,protein binding;GO:0019904,protein domain specific binding;GO:0008092,cytoskeletal protein binding;GO:0003779,actin binding;GO:0046872,metal ion binding;GO:0005488,binding;GO:0043167,ion binding;GO:0043169,cation binding	ko04810,Regulation of actin cytoskeleton;ko04666,Fc gamma R-mediated phagocytosis
417	evm.model.scaffold430.16995	evm.model.scaffold430.16995	sp|D3K0R6|AT2B4_BOVIN	Plasma membrane calcium-transporting ATPase 4 OS=Bos taurus OX=9913 GN=ATP2B4 PE=1 SV=2	ATP2B4		up	1	1.96254	0.0172236				Inorganic ion transport and metabolism ;	Pancreatic secretion;Calcium signaling pathway;Salivary secretion				ko04020,Calcium signaling pathway;ko04972,Pancreatic secretion;ko04970,Salivary secretion
688	evm.model.scaffold673.19944	evm.model.scaffold673.19944	sp|Q3SWX2|ACOT9_BOVIN	Acyl-coenzyme A thioesterase 9, mitochondrial OS=Bos taurus OX=9913 GN=ACOT9 PE=2 SV=1	ACOT9		up	1	1.9642	0.0440826	metabolic process;cellular process	organelle;membrane-enclosed lumen;cell part;cell;organelle part	catalytic activity	Lipid transport and metabolism ;		GO:0046504,glycerol ether biosynthetic process;GO:0018904,organic ether metabolic process;GO:0006629,lipid metabolic process;GO:0006662,glycerol ether metabolic process;GO:0044249,cellular biosynthetic process;GO:0046486,glycerolipid metabolic process;GO:0006639,acylglycerol metabolic process;GO:0006638,neutral lipid metabolic process;GO:0009987,cellular process;GO:0008610,lipid biosynthetic proc…	GO:0044429,mitochondrial part;GO:0005759,mitochondrial matrix;GO:0005737,cytoplasm;GO:0044422,organelle part;GO:0043233,organelle lumen;GO:0044464,cell part;GO:0043227,membrane-bounded organelle;GO:0043231,intracellular membrane-bounded organelle;GO:0005623,cell;GO:0005739,mitochondrion;GO:0070013,intracellular organelle lumen;GO:0044444,cytoplasmic part;GO:0005622,intracellular;GO:0043229,intrac…	GO:0016788,hydrolase activity, acting on ester bonds;GO:0016790,thiolester hydrolase activity;GO:0003824,catalytic activity;GO:0016787,hydrolase activity
89	evm.model.scaffold233.12653	evm.model.scaffold233.12653	sp|O43491|E41L2_HUMAN	Band 4.1-like protein 2 OS=Homo sapiens OX=9606 GN=EPB41L2 PE=1 SV=1	EPB41L2		up	1	1.98224	0.00158268					Tight junction				ko04530,Tight junction
66	evm.model.scaffold265.13641	evm.model.scaffold265.13641	sp|Q3MHM6|CTNA1_BOVIN	Catenin alpha-1 OS=Bos taurus OX=9913 GN=CTNNA1 PE=2 SV=1	CTNNA1		up	1	1.99799	0.00365455					Arrhythmogenic right ventricular cardiomyopathy (ARVC);Leukocyte transendothelial migration;Tight junction;Adherens junction;Pathways in cancer;Bacterial invasion of epithelial cells;Endometrial cancer				ko05412,Arrhythmogenic right ventricular cardiomyopathy (ARVC);ko05100,Bacterial invasion of epithelial cells;ko05213,Endometrial cancer;ko04520,Adherens junction;ko05200,Pathways in cancer;ko04530,Tight junction;ko04670,Leukocyte transendothelial migration
181	evm.model.scaffold101.8257	evm.model.scaffold101.8257	sp|O15031|PLXB2_HUMAN	Plexin-B2 OS=Homo sapiens OX=9606 GN=PLXNB2 PE=1 SV=3	PLXNB2		up	1	2.00288	0.00207092					Axon guidance				ko04360,Axon guidance
469	evm.model.scaffold457.17427	evm.model.scaffold457.17427	sp|O00186|STXB3_HUMAN	Syntaxin-binding protein 3 OS=Homo sapiens OX=9606 GN=STXBP3 PE=1 SV=2	STXBP3		up	1	2.00689	0.00903737				Intracellular trafficking, secretion, and vesicular transport ;	Endocytosis				ko04144,Endocytosis
421	evm.model.scaffold136.9816	evm.model.scaffold136.9816	sp|P07857|SCP2_BOVIN	Sterol carrier protein 2 OS=Bos taurus OX=9913 GN=SCP2 PE=1 SV=2	SCP2		up	1	2.04943	0.0443457	cellular process;positive regulation of biological process;cellular component organization or biogenesis;metabolic process;regulation of biological process;biological regulation;localization;establishment of localization	membrane-enclosed lumen;organelle;cell;extracellular region part;extracellular region;organelle part;macromolecular complex;cell part	binding;catalytic activity;transporter activity	Lipid transport and metabolism ;	Peroxisome;Metabolic pathways;PPAR signaling pathway;Primary bile acid biosynthesis	GO:0046165,alcohol biosynthetic process;GO:0065008,regulation of biological quality;GO:0008206,bile acid metabolic process;GO:0044238,primary metabolic process;GO:0019395,fatty acid oxidation;GO:0044237,cellular metabolic process;GO:0050789,regulation of biological process;GO:0046394,carboxylic acid biosynthetic process;GO:0031328,positive regulation of cellular biosynthetic process;GO:0032386,re…	GO:0043234,protein complex;GO:0044446,intracellular organelle part;GO:0005634,nucleus;GO:0070062,extracellular vesicular exosome;GO:0031982,vesicle;GO:0005739,mitochondrion;GO:0005622,intracellular;GO:0043229,intracellular organelle;GO:0070013,intracellular organelle lumen;GO:0044439,peroxisomal part;GO:0043233,organelle lumen;GO:0005576,extracellular region;GO:0044438,microbody part;GO:0044422,o…	GO:0005515,protein binding;GO:0005319,lipid transporter activity;GO:0008415,acyltransferase activity;GO:0005504,fatty acid binding;GO:0022892,substrate-specific transporter activity;GO:0016746,transferase activity, transferring acyl groups;GO:0016747,transferase activity, transferring acyl groups other than amino-acyl groups;GO:0033293,monocarboxylic acid binding;GO:0016740,transferase activity;G…	ko04146,Peroxisome;ko00120,Primary bile acid biosynthesis;ko03320,PPAR signaling pathway;ko01100,Metabolic pathways
1240	evm.model.scaffold163.10714	evm.model.scaffold163.10714	sp|Q8WVM7|STAG1_HUMAN	Cohesin subunit SA-1 OS=Homo sapiens OX=9606 GN=STAG1 PE=1 SV=3	STAG1		up	1	2.06291	0.0118658				Cell cycle control, cell division, chromosome partitioning ;	Cell cycle				ko04110,Cell cycle
714	evm.model.scaffold211.12020	evm.model.scaffold211.12020	sp|Q6P9N1|HYCCI_MOUSE	Hyccin OS=Mus musculus OX=10090 GN=Fam126a PE=1 SV=3	Fam126a		up	1	2.06545	0.0345052	cellular component organization or biogenesis;developmental process;cellular process;establishment of localization;multicellular organismal process;localization;signaling;biological regulation;response to stimulus;regulation of biological process;metabolic process	cell;cell part	binding;molecular transducer activity			GO:0008152,metabolic process;GO:0007154,cell communication;GO:0007165,signal transduction;GO:0006796,phosphate metabolic process;GO:0008366,axon ensheathment;GO:0065008,regulation of biological quality;GO:0008104,protein localization;GO:0019637,organophosphate metabolic process;GO:0006873,cellular ion homeostasis;GO:0050789,regulation of biological process;GO:0044238,primary metabolic process;GO:…	GO:0005622,intracellular;GO:0005737,cytoplasm;GO:0044444,cytoplasmic part;GO:0044464,cell part;GO:0005886,plasma membrane;GO:0044424,intracellular part;GO:0005623,cell;GO:0016020,membrane;GO:0005829,cytosol	GO:0005515,protein binding;GO:0005488,binding;GO:0004871,signal transducer activity;GO:0060089,molecular transducer activity
682	evm.model.scaffold50.4591	evm.model.scaffold50.4591	sp|P37889|FBLN2_MOUSE	Fibulin-2 OS=Mus musculus OX=10090 GN=Fbln2 PE=1 SV=2	Fbln2		up	1	2.08646	0.0192821	cellular component organization or biogenesis;biological adhesion;biological regulation;positive regulation of biological process;regulation of biological process;cellular process	extracellular region;extracellular region part;organelle	binding;structural molecule activity		TGF-beta signaling pathway	GO:0048522,positive regulation of cellular process;GO:0045785,positive regulation of cell adhesion;GO:0010810,regulation of cell-substrate adhesion;GO:0065007,biological regulation;GO:0016043,cellular component organization;GO:0030155,regulation of cell adhesion;GO:0050789,regulation of biological process;GO:0030198,extracellular matrix organization;GO:0050794,regulation of cellular process;GO:00…	GO:0031982,vesicle;GO:0031012,extracellular matrix;GO:0043230,extracellular organelle;GO:0031988,membrane-bounded vesicle;GO:0044421,extracellular region part;GO:0005576,extracellular region;GO:0043227,membrane-bounded organelle;GO:0005578,proteinaceous extracellular matrix;GO:0070062,extracellular vesicular exosome;GO:0043226,organelle;GO:0065010,extracellular membrane-bounded organelle	GO:0005509,calcium ion binding;GO:0050840,extracellular matrix binding;GO:0046872,metal ion binding;GO:0005488,binding;GO:0005198,structural molecule activity;GO:0005201,extracellular matrix structural constituent;GO:0043167,ion binding;GO:0043169,cation binding	ko04350,TGF-beta signaling pathway
209	evm.model.scaffold171.10971	evm.model.scaffold171.10971	sp|Q62736|CALD1_RAT	Non-muscle caldesmon OS=Rattus norvegicus OX=10116 GN=Cald1 PE=1 SV=1	Cald1		up	1	2.10295	0.00164046					Vascular smooth muscle contraction				ko04270,Vascular smooth muscle contraction
155	evm.model.scaffold360.15486	evm.model.scaffold360.15486	sp|Q5RAG2|ESYT1_PONAB	Extended synaptotagmin-1 OS=Pongo abelii OX=9601 GN=ESYT1 PE=2 SV=2	ESYT1		up	1	2.10672	6.43068e-05				General function prediction only ;	RNA polymerase;Metabolic pathways;Inositol phosphate metabolism;Pyrimidine metabolism;Huntington's disease;Purine metabolism;Phosphatidylinositol signaling system				ko03020,RNA polymerase;ko00230,Purine metabolism;ko05016,Huntington's disease;ko00562,Inositol phosphate metabolism;ko04070,Phosphatidylinositol signaling system;ko00240,Pyrimidine metabolism;ko01100,Metabolic pathways
225	evm.model.scaffold271.13728	evm.model.scaffold271.13728	sp|P53712|ITB1_BOVIN	Integrin beta-1 OS=Bos taurus OX=9913 GN=ITGB1 PE=1 SV=3	ITGB1		up	1	2.11799	0.0109535					Phagosome;Cell adhesion molecules (CAMs);Regulation of actin cytoskeleton;Axon guidance;Hypertrophic cardiomyopathy (HCM);Focal adhesion;Pathways in cancer;Leukocyte transendothelial migration;Bacterial invasion of epithelial cells;ECM-receptor interaction;Dilated cardiomyopathy;Small cell lung cancer;Toxoplasmosis;Pathogenic Escherichia coli infection;Leishmaniasis;Arrhythmogenic right ventricul…				ko05145,Toxoplasmosis;ko05412,Arrhythmogenic right ventricular cardiomyopathy (ARVC);ko04512,ECM-receptor interaction;ko04514,Cell adhesion molecules (CAMs);ko05222,Small cell lung cancer;ko04810,Regulation of actin cytoskeleton;ko05130,Pathogenic Escherichia coli infection;ko05414,Dilated cardiomyopathy;ko04145,Phagosome;ko04670,Leukocyte transendothelial migration;ko05131,Shigellosis;ko05410,Hy…
108	evm.model.scaffold730.20380	evm.model.scaffold730.20380	sp|Q15075|EEA1_HUMAN	Early endosome antigen 1 OS=Homo sapiens OX=9606 GN=EEA1 PE=1 SV=2	EEA1		up	1	2.18555	0.00182051					Endocytosis;Phagosome				ko04144,Endocytosis;ko04145,Phagosome
88	evm.model.scaffold278.13954	evm.model.scaffold278.13954	sp|Q17R14|MYO1D_BOVIN	Unconventional myosin-Id OS=Bos taurus OX=9913 GN=MYO1D PE=2 SV=1	MYO1D		up	1	2.21616	0.000619716	cellular process;regulation of biological process;metabolic process;biological regulation	extracellular region part;organelle;organelle part;cell;extracellular region;cell part;macromolecular complex	binding;catalytic activity	Cytoskeleton ;		GO:0019220,regulation of phosphate metabolic process;GO:0051174,regulation of phosphorus metabolic process;GO:0050794,regulation of cellular process;GO:0035303,regulation of dephosphorylation;GO:0065009,regulation of molecular function;GO:0044092,negative regulation of molecular function;GO:0050790,regulation of catalytic activity;GO:0010921,regulation of phosphatase activity;GO:0031323,regulatio…	GO:0043234,protein complex;GO:0030424,axon;GO:0044446,intracellular organelle part;GO:0005886,plasma membrane;GO:0070062,extracellular vesicular exosome;GO:0016459,myosin complex;GO:0031982,vesicle;GO:0005622,intracellular;GO:0043229,intracellular organelle;GO:0042995,cell projection;GO:0044430,cytoskeletal part;GO:0031252,cell leading edge;GO:0031410,cytoplasmic vesicle;GO:0043232,intracellular …	GO:0003824,catalytic activity;GO:0016818,hydrolase activity, acting on acid anhydrides, in phosphorus-containing anhydrides;GO:0005516,calmodulin binding;GO:0030554,adenyl nucleotide binding;GO:0005524,ATP binding;GO:0019904,protein domain specific binding;GO:0017111,nucleoside-triphosphatase activity;GO:0032559,adenyl ribonucleotide binding;GO:0048306,calcium-dependent protein binding;GO:0032555…
253	evm.model.scaffold67.6264	evm.model.scaffold67.6264	sp|Q0VCX4|CTNB1_BOVIN	Catenin beta-1 OS=Bos taurus OX=9913 GN=CTNNB1 PE=1 SV=1	CTNNB1		up	1	2.233	0.0156362	establishment of localization;localization;multicellular organismal process;death;biological regulation;regulation of biological process;metabolic process;reproduction;positive regulation of biological process;cell proliferation;locomotion;signaling;immune system process;response to stimulus;biological adhesion;negative regulation of biological process;cellular component organization or biogenesi…	cell;organelle;synapse;membrane-enclosed lumen;macromolecular complex;cell part;extracellular region;organelle part;extracellular region part	binding;nucleic acid binding transcription factor activity;molecular transducer activity;protein binding transcription factor activity		Basal cell carcinoma;Endometrial cancer;Bacterial invasion of epithelial cells;Wnt signaling pathway;Pathogenic Escherichia coli infection;Prostate cancer;Focal adhesion;Melanogenesis;Tight junction;Adherens junction;Pathways in cancer;Colorectal cancer;Arrhythmogenic right ventricular cardiomyopathy (ARVC);Leukocyte transendothelial migration;Thyroid cancer	GO:0002520,immune system development;GO:0051247,positive regulation of protein metabolic process;GO:0048534,hemopoietic or lymphoid organ development;GO:0060538,skeletal muscle organ development;GO:0045321,leukocyte activation;GO:0006950,response to stress;GO:0006955,immune response;GO:0045595,regulation of cell differentiation;GO:0034329,cell junction assembly;GO:0010038,response to metal ion;GO…	GO:0043005,neuron projection;GO:0031974,membrane-enclosed lumen;GO:0043228,non-membrane-bounded organelle;GO:0016020,membrane;GO:0043226,organelle;GO:0044424,intracellular part;GO:0005925,focal adhesion;GO:0030017,sarcomere;GO:0044444,cytoplasmic part;GO:0044459,plasma membrane part;GO:0005913,cell-cell adherens junction;GO:0044425,membrane part;GO:0016323,basolateral plasma membrane;GO:0031988,m…	GO:0019903,protein phosphatase binding;GO:0003676,nucleic acid binding;GO:0030374,ligand-dependent nuclear receptor transcription coactivator activity;GO:0019899,enzyme binding;GO:0019900,kinase binding;GO:0004871,signal transducer activity;GO:0005488,binding;GO:0035258,steroid hormone receptor binding;GO:0050840,extracellular matrix binding;GO:0003677,DNA binding;GO:0005102,receptor binding;GO:0…	ko05130,Pathogenic Escherichia coli infection;ko05217,Basal cell carcinoma;ko04530,Tight junction;ko05200,Pathways in cancer;ko05213,Endometrial cancer;ko04520,Adherens junction;ko04510,Focal adhesion;ko05100,Bacterial invasion of epithelial cells;ko04670,Leukocyte transendothelial migration;ko04916,Melanogenesis;ko05210,Colorectal cancer;ko05215,Prostate cancer;ko05216,Thyroid cancer;ko05412,Arr…
939	evm.model.scaffold382.16084	evm.model.scaffold382.16084	sp|A5D7H3|CTL2_BOVIN	Choline transporter-like protein 2 OS=Bos taurus OX=9913 GN=SLC44A2 PE=2 SV=1	SLC44A2		up	1	2.23319	0.012412	positive regulation of biological process;cellular process;establishment of localization;localization;signaling;response to stimulus;biological regulation;regulation of biological process	extracellular region part;organelle;cell;extracellular region;organelle part;cell part	molecular transducer activity		Spliceosome	GO:0010647,positive regulation of cell communication;GO:0010740,positive regulation of protein kinase cascade;GO:0048518,positive regulation of biological process;GO:0043123,positive regulation of I-kappaB kinase/NF-kappaB cascade;GO:0009967,positive regulation of signal transduction;GO:0048522,positive regulation of cellular process;GO:0043122,regulation of I-kappaB kinase/NF-kappaB cascade;GO:0…	GO:0044437,vacuolar part;GO:0031224,intrinsic to membrane;GO:0005765,lysosomal membrane;GO:0044422,organelle part;GO:0005773,vacuole;GO:0005737,cytoplasm;GO:0031988,membrane-bounded vesicle;GO:0044464,cell part;GO:0005576,extracellular region;GO:0016021,integral to membrane;GO:0044421,extracellular region part;GO:0043231,intracellular membrane-bounded organelle;GO:0043227,membrane-bounded organel…	GO:0060089,molecular transducer activity;GO:0004871,signal transducer activity	ko03040,Spliceosome
352	evm.model.scaffold107.8517	evm.model.scaffold107.8517	sp|F1N4E5|TOIP1_BOVIN	Torsin-1A-interacting protein 1 OS=Bos taurus OX=9913 GN=TOR1AIP1 PE=3 SV=2	TOR1AIP1		up	1	2.25512	0.0431022	localization;metabolic process;cellular process;regulation of biological process;biological regulation	organelle;cell part;organelle part;cell	enzyme regulator activity;binding			GO:0051345,positive regulation of hydrolase activity;GO:0051641,cellular localization;GO:0033365,protein localization in organelle;GO:0070727,cellular macromolecule localization;GO:0009987,cellular process;GO:0050790,regulation of catalytic activity;GO:0044093,positive regulation of molecular function;GO:0033036,macromolecule localization;GO:0051336,regulation of hydrolase activity;GO:0065007,bio…	GO:0005634,nucleus;GO:0044446,intracellular organelle part;GO:0016020,membrane;GO:0043226,organelle;GO:0044424,intracellular part;GO:0031967,organelle envelope;GO:0012505,endomembrane system;GO:0043229,intracellular organelle;GO:0005622,intracellular;GO:0031975,envelope;GO:0044464,cell part;GO:0043231,intracellular membrane-bounded organelle;GO:0043227,membrane-bounded organelle;GO:0005635,nuclea…	GO:0005488,binding;GO:0019899,enzyme binding;GO:0008047,enzyme activator activity;GO:0060589,nucleoside-triphosphatase regulator activity;GO:0051117,ATPase binding;GO:0005515,protein binding;GO:0030234,enzyme regulator activity;GO:0008092,cytoskeletal protein binding
214	evm.model.scaffold694.20126	evm.model.scaffold694.20126	sp|P15129|CP4B1_RAT	Cytochrome P450 4B1 OS=Rattus norvegicus OX=10116 GN=Cyp4b1 PE=1 SV=3	Cyp4b1		up	1	2.25664	0.000137619				Secondary metabolites biosynthesis, transport and catabolism ;
553	evm.model.scaffold37.3465	evm.model.scaffold37.3465	sp|Q3ULD5|MCCB_MOUSE	Methylcrotonoyl-CoA carboxylase beta chain, mitochondrial OS=Mus musculus OX=10090 GN=Mccc2 PE=1 SV=1	Mccc2		up	1	2.27447	0.00844471	metabolic process;cellular process	cell part;cell;organelle part;organelle;membrane-enclosed lumen	catalytic activity;binding	Lipid transport and metabolism ;	Metabolic pathways;Valine, leucine and isoleucine degradation	GO:0006753,nucleoside phosphate metabolic process;GO:0006732,coenzyme metabolic process;GO:0044248,cellular catabolic process;GO:0042278,purine nucleoside metabolic process;GO:0009987,cellular process;GO:0046483,heterocycle metabolic process;GO:0046128,purine ribonucleoside metabolic process;GO:0006519,cellular amino acid and derivative metabolic process;GO:0055086,nucleobase, nucleoside and nucl…	GO:0005739,mitochondrion;GO:0005622,intracellular;GO:0043229,intracellular organelle;GO:0070013,intracellular organelle lumen;GO:0044444,cytoplasmic part;GO:0031974,membrane-enclosed lumen;GO:0044446,intracellular organelle part;GO:0031980,mitochondrial lumen;GO:0044424,intracellular part;GO:0043226,organelle;GO:0044429,mitochondrial part;GO:0005737,cytoplasm;GO:0044422,organelle part;GO:0005759,…	GO:0032553,ribonucleotide binding;GO:0005488,binding;GO:0001882,nucleoside binding;GO:0032559,adenyl ribonucleotide binding;GO:0032555,purine ribonucleotide binding;GO:0017076,purine nucleotide binding;GO:0001883,purine nucleoside binding;GO:0030554,adenyl nucleotide binding;GO:0005524,ATP binding;GO:0000166,nucleotide binding;GO:0005515,protein binding;GO:0003824,catalytic activity;GO:0016874,li…	ko01100,Metabolic pathways;ko00280,Valine, leucine and isoleucine degradation
271	evm.model.scaffold23.2261	evm.model.scaffold23.2261	sp|P00432|CATA_BOVIN	Catalase OS=Bos taurus OX=9913 GN=CAT PE=1 SV=3	CAT		up	1	2.28849	0.0193692				Inorganic ion transport and metabolism ;	Amyotrophic lateral sclerosis (ALS);Tryptophan metabolism;Microbial metabolism in diverse environments;Metabolic pathways;Peroxisome				ko01120,Microbial metabolism in diverse environments;ko00380,Tryptophan metabolism;ko01100,Metabolic pathways;ko04146,Peroxisome;ko05014,Amyotrophic lateral sclerosis (ALS)
630	evm.model.scaffold73.6580	evm.model.scaffold73.6580	sp|Q8BG67|EFR3A_MOUSE	Protein EFR3 homolog A OS=Mus musculus OX=10090 GN=Efr3a PE=1 SV=1	Efr3a		up	1	2.28868	0.0309183
128	evm.model.scaffold275.13879	evm.model.scaffold275.13879	sp|O00291|HIP1_HUMAN	Huntingtin-interacting protein 1 OS=Homo sapiens OX=9606 GN=HIP1 PE=1 SV=5	HIP1		up	1	2.2913	0.000570937					Huntington's disease				ko05016,Huntington's disease
21	evm.model.scaffold170.10911	evm.model.scaffold170.10911	sp|Q14980|NUMA1_HUMAN	Nuclear mitotic apparatus protein 1 OS=Homo sapiens OX=9606 GN=NUMA1 PE=1 SV=2	NUMA1		up	1	2.31569	2.06836e-09
1272	evm.model.scaffold231.12615	evm.model.scaffold231.12615	sp|Q06AU2|RAP2A_PIG	Ras-related protein Rap-2a OS=Sus scrofa OX=9823 GN=RAP2A PE=2 SV=1	RAP2A		up	1	2.321	0.0436463				General function prediction only ;
73	evm.model.scaffold59.5816	evm.model.scaffold59.5816	sp|P12822|ACE_RABIT	Angiotensin-converting enzyme OS=Oryctolagus cuniculus OX=9986 GN=ACE PE=1 SV=3	ACE		up	1	2.34104	1.93817e-05	locomotion;multicellular organismal process;localization;cell proliferation;establishment of localization;metabolic process;regulation of biological process;biological regulation;immune system process;developmental process;reproduction;reproductive process;cellular process;positive regulation of biological process	cell;extracellular region;cell part;extracellular region part;organelle	catalytic activity;binding		Renin-angiotensin system;Chagas disease;Hypertrophic cardiomyopathy (HCM)	GO:0044236,multicellular organismal metabolic process;GO:0030097,hemopoiesis;GO:0019222,regulation of metabolic process;GO:0051604,protein maturation;GO:0001568,blood vessel development;GO:0002376,immune system process;GO:0044057,regulation of system process;GO:0009887,organ morphogenesis;GO:0042445,hormone metabolic process;GO:0060255,regulation of macromolecule metabolic process;GO:0000003,repr…	GO:0005615,extracellular space;GO:0031982,vesicle;GO:0000323,lytic vacuole;GO:0005768,endosome;GO:0044459,plasma membrane part;GO:0044444,cytoplasmic part;GO:0043229,intracellular organelle;GO:0005622,intracellular;GO:0043230,extracellular organelle;GO:0044425,membrane part;GO:0009986,cell surface;GO:0016020,membrane;GO:0005886,plasma membrane;GO:0009897,external side of plasma membrane;GO:004442…	GO:0070011,peptidase activity, acting on L-amino acid peptides;GO:0043169,cation binding;GO:0017171,serine hydrolase activity;GO:0046914,transition metal ion binding;GO:0019899,enzyme binding;GO:0019900,kinase binding;GO:0005488,binding;GO:0003824,catalytic activity;GO:0008270,zinc ion binding;GO:0004175,endopeptidase activity;GO:0008233,peptidase activity;GO:0019901,protein kinase binding;GO:000…	ko05410,Hypertrophic cardiomyopathy (HCM);ko04614,Renin-angiotensin system;ko05142,Chagas disease
567	evm.model.scaffold71.6504	evm.model.scaffold71.6504	sp|O94901|SUN1_HUMAN	SUN domain-containing protein 1 OS=Homo sapiens OX=9606 GN=SUN1 PE=1 SV=3	SUN1		up	1	2.38315	0.0139832
355	evm.model.scaffold896.21579	evm.model.scaffold896.21579	sp|P21398|AOFA_BOVIN	Amine oxidase [flavin-containing] A OS=Bos taurus OX=9913 GN=MAOA PE=2 SV=2	MAOA		up	1	2.38895	0.0323545	cellular process;establishment of localization;multicellular organismal process;localization;biological regulation;response to stimulus;signaling;metabolic process	organelle;cell;organelle part;cell part	catalytic activity;binding	Amino acid transport and metabolism ;	Arginine and proline metabolism;Histidine metabolism;Metabolic pathways;Drug metabolism - cytochrome P450;Glycine, serine and threonine metabolism;Phenylalanine metabolism;Tryptophan metabolism;Tyrosine metabolism	GO:0003008,system process;GO:0051234,establishment of localization;GO:0009058,biosynthetic process;GO:0009310,amine catabolic process;GO:0055114,oxidation reduction;GO:0046164,alcohol catabolic process;GO:0032940,secretion by cell;GO:0006805,xenobiotic metabolic process;GO:0051179,localization;GO:0006066,alcohol metabolic process;GO:0042221,response to chemical stimulus;GO:0044270,nitrogen compou…	GO:0031975,envelope;GO:0044464,cell part;GO:0005741,mitochondrial outer membrane;GO:0005623,cell;GO:0043227,membrane-bounded organelle;GO:0043231,intracellular membrane-bounded organelle;GO:0016021,integral to membrane;GO:0044429,mitochondrial part;GO:0019867,outer membrane;GO:0005737,cytoplasm;GO:0044422,organelle part;GO:0031966,mitochondrial membrane;GO:0031224,intrinsic to membrane;GO:0044446…	GO:0050662,coenzyme binding;GO:0016491,oxidoreductase activity;GO:0050660,FAD binding;GO:0001882,nucleoside binding;GO:0005488,binding;GO:0043176,amine binding;GO:0003824,catalytic activity;GO:0048037,cofactor binding;GO:0000166,nucleotide binding;GO:0030554,adenyl nucleotide binding;GO:0001883,purine nucleoside binding;GO:0017076,purine nucleotide binding	ko00260,Glycine, serine and threonine metabolism;ko01100,Metabolic pathways;ko00350,Tyrosine metabolism;ko00982,Drug metabolism - cytochrome P450;ko00360,Phenylalanine metabolism;ko00340,Histidine metabolism;ko00330,Arginine and proline metabolism;ko00380,Tryptophan metabolism
182	evm.model.scaffold234.12669	evm.model.scaffold234.12669	sp|Q9MZ08|BCAM_BOVIN	Basal cell adhesion molecule OS=Bos taurus OX=9913 GN=BCAM PE=2 SV=2	BCAM		up	1	2.40765	0.0102915					Bacterial invasion of epithelial cells;Cell adhesion molecules (CAMs);Ubiquitin mediated proteolysis;Endocytosis;T cell receptor signaling pathway;Jak-STAT signaling pathway;ErbB signaling pathway;Insulin signaling pathway;Pathways in cancer;Chronic myeloid leukemia;Adherens junction				ko04520,Adherens junction;ko05100,Bacterial invasion of epithelial cells;ko04012,ErbB signaling pathway;ko05220,Chronic myeloid leukemia;ko05200,Pathways in cancer;ko04144,Endocytosis;ko04630,Jak-STAT signaling pathway;ko04660,T cell receptor signaling pathway;ko04120,Ubiquitin mediated proteolysis;ko04910,Insulin signaling pathway;ko04514,Cell adhesion molecules (CAMs)
298	evm.model.scaffold118.8998	evm.model.scaffold118.8998	sp|Q3T0R7|THIM_BOVIN	3-ketoacyl-CoA thiolase, mitochondrial OS=Bos taurus OX=9913 GN=ACAA2 PE=2 SV=1	ACAA2		up	1	2.42041	0.00937132				Lipid transport and metabolism ;	Metabolic pathways;Valine, leucine and isoleucine degradation;Fatty acid elongation in mitochondria;Fatty acid metabolism;Microbial metabolism in diverse environments				ko00280,Valine, leucine and isoleucine degradation;ko00071,Fatty acid metabolism;ko01100,Metabolic pathways;ko00062,Fatty acid elongation in mitochondria;ko01120,Microbial metabolism in diverse environments
1284	evm.model.scaffold93.7818	evm.model.scaffold93.7818	sp|Q3T0L5|EPCAM_BOVIN	Epithelial cell adhesion molecule OS=Bos taurus OX=9913 GN=EPCAM PE=2 SV=1	EPCAM		up	1	2.42639	0.0403188	locomotion;multicellular organismal process;localization;cell proliferation;regulation of biological process;metabolic process;signaling;death;response to stimulus;biological regulation;biological adhesion;developmental process;negative regulation of biological process;cellular process;positive regulation of biological process	cell;extracellular region;cell part;extracellular region part;organelle	binding			GO:0048513,organ development;GO:0032501,multicellular organismal process;GO:0048523,negative regulation of cellular process;GO:0010628,positive regulation of gene expression;GO:0006355,regulation of transcription, DNA-dependent;GO:0009987,cellular process;GO:0080090,regulation of primary metabolic process;GO:0031326,regulation of cellular biosynthetic process;GO:0006357,regulation of transcriptio…	GO:0031988,membrane-bounded vesicle;GO:0044464,cell part;GO:0016327,apicolateral plasma membrane;GO:0005623,cell;GO:0065010,extracellular membrane-bounded organelle;GO:0044421,extracellular region part;GO:0016021,integral to membrane;GO:0005576,extracellular region;GO:0043227,membrane-bounded organelle;GO:0016328,lateral plasma membrane;GO:0045177,apical part of cell;GO:0031224,intrinsic to membr…	GO:0032403,protein complex binding;GO:0005488,binding;GO:0005515,protein binding
195	evm.model.scaffold86.7289	evm.model.scaffold86.7289	sp|Q08DU9|HP1B3_BOVIN	Heterochromatin protein 1-binding protein 3 OS=Bos taurus OX=9913 GN=HP1BP3 PE=2 SV=1	HP1BP3		up	1	2.44847	0.0102071
78	evm.model.scaffold107.8494	evm.model.scaffold107.8494	sp|Q8HZI9|LAMC2_HORSE	Laminin subunit gamma-2 OS=Equus caballus OX=9796 GN=LAMC2 PE=2 SV=1	LAMC2		up	1	2.45521	5.60832e-08					Toxoplasmosis;Focal adhesion;Amoebiasis;ECM-receptor interaction;Pathways in cancer;Small cell lung cancer				ko04512,ECM-receptor interaction;ko05200,Pathways in cancer;ko05222,Small cell lung cancer;ko05146,Amoebiasis;ko04510,Focal adhesion;ko05145,Toxoplasmosis
393	evm.model.scaffold85.7212	evm.model.scaffold85.7212	sp|P13806|CA2D1_RABIT	Voltage-dependent calcium channel subunit alpha-2/delta-1 OS=Oryctolagus cuniculus OX=9986 GN=CACNA2D1 PE=1 SV=1	CACNA2D1		up	1	2.46795	0.00811695					Hypertrophic cardiomyopathy (HCM);MAPK signaling pathway;Cardiac muscle contraction;Arrhythmogenic right ventricular cardiomyopathy (ARVC);Dilated cardiomyopathy				ko05412,Arrhythmogenic right ventricular cardiomyopathy (ARVC);ko04010,MAPK signaling pathway;ko04260,Cardiac muscle contraction;ko05410,Hypertrophic cardiomyopathy (HCM);ko05414,Dilated cardiomyopathy
514	evm.model.scaffold6.727	evm.model.scaffold6.727	sp|Q99758|ABCA3_HUMAN	Phospholipid-transporting ATPase ABCA3 OS=Homo sapiens OX=9606 GN=ABCA3 PE=1 SV=2	ABCA3		up	1	2.48334	0.000913356	establishment of localization;localization;response to stimulus;metabolic process;cellular process	extracellular region part;cell;extracellular region;cell part	binding;catalytic activity;transporter activity	Energy production and conversion ; Inorganic ion transport and metabolism ;Defense mechanisms ;	ABC transporters	GO:0043283,biopolymer metabolic process;GO:0009987,cellular process;GO:0034960,cellular biopolymer metabolic process;GO:0043170,macromolecule metabolic process;GO:0044267,cellular protein metabolic process;GO:0050896,response to stimulus;GO:0009719,response to endogenous stimulus;GO:0010033,response to organic substance;GO:0048545,response to steroid hormone stimulus;GO:0044260,cellular macromole…	GO:0005615,extracellular space;GO:0031224,intrinsic to membrane;GO:0044425,membrane part;GO:0044464,cell part;GO:0044421,extracellular region part;GO:0005576,extracellular region;GO:0016021,integral to membrane;GO:0016020,membrane;GO:0005623,cell;GO:0005886,plasma membrane	GO:0016462,pyrophosphatase activity;GO:0000166,nucleotide binding;GO:0016787,hydrolase activity;GO:0017076,purine nucleotide binding;GO:0001883,purine nucleoside binding;GO:0043492,ATPase activity, coupled to movement of substances;GO:0015405,P-P-bond-hydrolysis-driven transmembrane transporter activity;GO:0042623,ATPase activity, coupled;GO:0003824,catalytic activity;GO:0022857,transmembrane tra…	ko02010,ABC transporters
854	evm.model.scaffold671.19919	evm.model.scaffold671.19919	sp|Q6UWY5|OLFL1_HUMAN	Olfactomedin-like protein 1 OS=Homo sapiens OX=9606 GN=OLFML1 PE=1 SV=2	OLFML1		up	1	2.48405	0.0448886
361	evm.model.scaffold14.1530	evm.model.scaffold14.1530	sp|Q07536|MMSA_BOVIN	Methylmalonate-semialdehyde dehydrogenase [acylating], mitochondrial OS=Bos taurus OX=9913 GN=ALDH6A1 PE=1 SV=1	ALDH6A1		up	1	2.51699	0.00684693	developmental process;cellular process;metabolic process	organelle;extracellular region part;membrane-enclosed lumen;cell part;cell;extracellular region;organelle part	binding;catalytic activity	Energy production and conversion ;	Metabolic pathways;Valine, leucine and isoleucine degradation;Propanoate metabolism;Inositol phosphate metabolism	GO:0030154,cell differentiation;GO:0009081,branched chain family amino acid metabolic process;GO:0008152,metabolic process;GO:0048869,cellular developmental process;GO:0043436,oxoacid metabolic process;GO:0009063,cellular amino acid catabolic process;GO:0009112,nucleobase metabolic process;GO:0044238,primary metabolic process;GO:0009056,catabolic process;GO:0044237,cellular metabolic process;GO:0…	GO:0043226,organelle;GO:0031980,mitochondrial lumen;GO:0044424,intracellular part;GO:0070062,extracellular vesicular exosome;GO:0031974,membrane-enclosed lumen;GO:0005634,nucleus;GO:0044446,intracellular organelle part;GO:0005622,intracellular;GO:0043229,intracellular organelle;GO:0043230,extracellular organelle;GO:0070013,intracellular organelle lumen;GO:0031981,nuclear lumen;GO:0044444,cytoplas…	GO:0016787,hydrolase activity;GO:0016788,hydrolase activity, acting on ester bonds;GO:0048037,cofactor binding;GO:0000062,acyl-CoA binding;GO:0016903,oxidoreductase activity, acting on the aldehyde or oxo group of donors;GO:0005504,fatty acid binding;GO:0033293,monocarboxylic acid binding;GO:0004029,aldehyde dehydrogenase (NAD) activity;GO:0016491,oxidoreductase activity;GO:0031406,carboxylic aci…	ko00280,Valine, leucine and isoleucine degradation;ko01100,Metabolic pathways;ko00640,Propanoate metabolism;ko00562,Inositol phosphate metabolism
117	evm.model.scaffold358.15453	evm.model.scaffold358.15453	sp|Q3SWX7|ANXA3_BOVIN	Annexin A3 OS=Bos taurus OX=9913 GN=ANXA3 PE=2 SV=3	ANXA3		up	1	2.53918	4.80162e-06
596	evm.model.scaffold47.4147	evm.model.scaffold47.4147	sp|Q02874|H2AY_RAT	Core histone macro-H2A.1 OS=Rattus norvegicus OX=10116 GN=Macroh2a1 PE=1 SV=4	Macroh2a1		up	1	2.54566	0.0261059				Chromatin structure and dynamics ;General function prediction only ;	Systemic lupus erythematosus				ko05322,Systemic lupus erythematosus
249	evm.model.scaffold444.17176	evm.model.scaffold444.17176	sp|P00178|CP2B4_RABIT	Cytochrome P450 2B4 OS=Oryctolagus cuniculus OX=9986 GN=CYP2B4 PE=1 SV=1	CYP2B4		up	1	2.5563	0.0483737	metabolic process;cellular process	cell;organelle part;cell part;organelle	binding;catalytic activity	Secondary metabolites biosynthesis, transport and catabolism ;	Drug metabolism - cytochrome P450;Arachidonic acid metabolism;Metabolic pathways;Retinol metabolism;Metabolism of xenobiotics by cytochrome P450	GO:0042180,cellular ketone metabolic process;GO:0044238,primary metabolic process;GO:0032787,monocarboxylic acid metabolic process;GO:0044237,cellular metabolic process;GO:0033559,unsaturated fatty acid metabolic process;GO:0000038,very-long-chain fatty acid metabolic process;GO:0055114,oxidation reduction;GO:0008152,metabolic process;GO:0006631,fatty acid metabolic process;GO:0006690,icosanoid m…	GO:0042175,nuclear envelope-endoplasmic reticulum network;GO:0044464,cell part;GO:0043227,membrane-bounded organelle;GO:0043231,intracellular membrane-bounded organelle;GO:0005789,endoplasmic reticulum membrane;GO:0005623,cell;GO:0005783,endoplasmic reticulum;GO:0005737,cytoplasm;GO:0044422,organelle part;GO:0044446,intracellular organelle part;GO:0044432,endoplasmic reticulum part;GO:0016020,mem…	GO:0005488,binding;GO:0020037,heme binding;GO:0046914,transition metal ion binding;GO:0016705,oxidoreductase activity, acting on paired donors, with incorporation or reduction of molecular oxygen;GO:0043169,cation binding;GO:0016712,oxidoreductase activity, acting on paired donors, with incorporation or reduction of molecular oxygen, reduced flavin or flavoprotein as one donor, and incorporation …	ko00830,Retinol metabolism;ko00982,Drug metabolism - cytochrome P450;ko00980,Metabolism of xenobiotics by cytochrome P450;ko01100,Metabolic pathways;ko00590,Arachidonic acid metabolism
641	evm.model.scaffold63.6052	evm.model.scaffold63.6052	sp|A6QP79|COL12_BOVIN	Collectin-12 OS=Bos taurus OX=9913 GN=COLEC12 PE=2 SV=1	COLEC12		up	1	2.55842	0.00434	cellular process;positive regulation of biological process;cellular component organization or biogenesis;regulation of biological process;signaling;immune system process;response to stimulus;biological regulation;multicellular organismal process;localization;establishment of localization	cell part;organelle part;cell;extracellular region;organelle;extracellular region part	molecular transducer activity;binding		Phagosome	GO:0002682,regulation of immune system process;GO:0002224,toll-like receptor signaling pathway;GO:0048583,regulation of response to stimulus;GO:0016044,membrane organization;GO:0002376,immune system process;GO:0050794,regulation of cellular process;GO:0002758,innate immune response-activating signal transduction;GO:0044085,cellular component biogenesis;GO:0051234,establishment of localization;GO:…	GO:0044420,extracellular matrix part;GO:0031012,extracellular matrix;GO:0044422,organelle part;GO:0030659,cytoplasmic vesicle membrane;GO:0005737,cytoplasm;GO:0031410,cytoplasmic vesicle;GO:0005576,extracellular region;GO:0016021,integral to membrane;GO:0016023,cytoplasmic membrane-bounded vesicle;GO:0005581,collagen;GO:0005578,proteinaceous extracellular matrix;GO:0012506,vesicle membrane;GO:003…	GO:0005529,sugar binding;GO:0004872,receptor activity;GO:0005515,protein binding;GO:0048029,monosaccharide binding;GO:0030246,carbohydrate binding;GO:0043167,ion binding;GO:0043169,cation binding;GO:0046872,metal ion binding;GO:0005488,binding;GO:0060089,molecular transducer activity;GO:0004871,signal transducer activity	ko04145,Phagosome
53	evm.model.scaffold29.2805	evm.model.scaffold29.2805	sp|Q13751|LAMB3_HUMAN	Laminin subunit beta-3 OS=Homo sapiens OX=9606 GN=LAMB3 PE=1 SV=1	LAMB3		up	1	2.57076	7.28346e-10					Small cell lung cancer;Pathways in cancer;Focal adhesion;ECM-receptor interaction;Amoebiasis;Toxoplasmosis				ko05146,Amoebiasis;ko04510,Focal adhesion;ko05145,Toxoplasmosis;ko04512,ECM-receptor interaction;ko05200,Pathways in cancer;ko05222,Small cell lung cancer
172	evm.model.scaffold307.14458	evm.model.scaffold307.14458	sp|P13214|ANXA4_BOVIN	Annexin A4 OS=Bos taurus OX=9913 GN=ANXA4 PE=1 SV=2	ANXA4		up	1	2.57177	0.000281416
911	evm.model.scaffold117.8901	evm.model.scaffold117.8901	sp|Q9BX97|PLVAP_HUMAN	Plasmalemma vesicle-associated protein OS=Homo sapiens OX=9606 GN=PLVAP PE=1 SV=1	PLVAP		up	1	2.58325	0.0397193
293	evm.model.scaffold321.14742	evm.model.scaffold321.14742	sp|P15497|APOA1_BOVIN	Apolipoprotein A-I OS=Bos taurus OX=9913 GN=APOA1 PE=1 SV=3	APOA1		up	1	2.59938	0.0019155					PPAR signaling pathway				ko03320,PPAR signaling pathway
255	evm.model.scaffold305.14440	evm.model.scaffold305.14440	sp|Q9UQE7|SMC3_HUMAN	Structural maintenance of chromosomes protein 3 OS=Homo sapiens OX=9606 GN=SMC3 PE=1 SV=2	SMC3		up	1	2.60215	0.00896507	response to stimulus;biological regulation;signaling;metabolic process;regulation of biological process;cellular component organization or biogenesis;negative regulation of biological process;developmental process;cellular process	cell;organelle;membrane-enclosed lumen;macromolecular complex;cell part;extracellular region;organelle part;extracellular region part	catalytic activity;binding	Cell cycle control, cell division, chromosome partitioning ;	Cell cycle;Oocyte meiosis	GO:0007051,spindle organization;GO:0044267,cellular protein metabolic process;GO:0000226,microtubule cytoskeleton organization;GO:0050896,response to stimulus;GO:0051276,chromosome organization;GO:0006807,nitrogen compound metabolic process;GO:0031323,regulation of cellular metabolic process;GO:0050793,regulation of developmental process;GO:0070647,protein modification by small protein conjugatio…	GO:0000785,chromatin;GO:0044420,extracellular matrix part;GO:0005737,cytoplasm;GO:0044422,organelle part;GO:0031012,extracellular matrix;GO:0032991,macromolecular complex;GO:0043233,organelle lumen;GO:0016363,nuclear matrix;GO:0005578,proteinaceous extracellular matrix;GO:0043232,intracellular non-membrane-bounded organelle;GO:0005576,extracellular region;GO:0005622,intracellular;GO:0043229,intra…	GO:0003824,catalytic activity;GO:0046983,protein dimerization activity;GO:0016818,hydrolase activity, acting on acid anhydrides, in phosphorus-containing anhydrides;GO:0030554,adenyl nucleotide binding;GO:0005524,ATP binding;GO:0017111,nucleoside-triphosphatase activity;GO:0032559,adenyl ribonucleotide binding;GO:0032555,purine ribonucleotide binding;GO:0016817,hydrolase activity, acting on acid …	ko04110,Cell cycle;ko04114,Oocyte meiosis
787	evm.model.scaffold226.12475	evm.model.scaffold226.12475	sp|Q86Z02|HIPK1_HUMAN	Homeodomain-interacting protein kinase 1 OS=Homo sapiens OX=9606 GN=HIPK1 PE=1 SV=1	HIPK1		up	1	2.62301	0.0139458				General function prediction only ; Signal transduction mechanisms ; Transcription ; Replication, recombination and repair ;
57	evm.model.scaffold84.7147	evm.model.scaffold84.7147	sp|P07942|LAMB1_HUMAN	Laminin subunit beta-1 OS=Homo sapiens OX=9606 GN=LAMB1 PE=1 SV=2	LAMB1		up	1	2.64854	0.00136844					Small cell lung cancer;Pathways in cancer;ECM-receptor interaction;Amoebiasis;Focal adhesion;Toxoplasmosis				ko05146,Amoebiasis;ko04510,Focal adhesion;ko05145,Toxoplasmosis;ko04512,ECM-receptor interaction;ko05200,Pathways in cancer;ko05222,Small cell lung cancer
83	evm.model.scaffold1.64	evm.model.scaffold1.64	sp|P81425|DPP4_BOVIN	Dipeptidyl peptidase 4 OS=Bos taurus OX=9913 GN=DPP4 PE=1 SV=3	DPP4		up	1	2.65767	9.85426e-06				Amino acid transport and metabolism ;	Protein digestion and absorption				ko04974,Protein digestion and absorption
414	evm.model.scaffold854.21346	evm.model.scaffold854.21346	sp|Q3TZZ7|ESYT2_MOUSE	Extended synaptotagmin-2 OS=Mus musculus OX=10090 GN=Esyt2 PE=1 SV=1	Esyt2		up	1	2.66331	0.011646				General function prediction only ;	Glioma;Wnt signaling pathway;MAPK signaling pathway;Chemokine signaling pathway;Aldosterone-regulated sodium reabsorption;Fc epsilon RI signaling pathway;Gastric acid secretion;Vascular smooth muscle contraction;Microbial metabolism in diverse environments;Purine metabolism;Phototransduction - fly;ErbB signaling pathway;Metabolic pathways;Fc gamma R-mediated phagocytosis;Focal adhesion;Amoebiasis…				ko04720,Long-term potentiation;ko05200,Pathways in cancer;ko04971,Gastric acid secretion;ko04650,Natural killer cell mediated cytotoxicity;ko05146,Amoebiasis;ko04062,Chemokine signaling pathway;ko05140,Leishmaniasis;ko00562,Inositol phosphate metabolism;ko04973,Carbohydrate digestion and absorption;ko04670,Leukocyte transendothelial migration;ko05016,Huntington's disease;ko04662,B cell receptor s…
921	evm.model.scaffold50.4599	evm.model.scaffold50.4599	sp|Q9H845|ACAD9_HUMAN	Complex I assembly factor ACAD9, mitochondrial OS=Homo sapiens OX=9606 GN=ACAD9 PE=1 SV=1	ACAD9		up	1	2.66447	0.0345097	cellular component organization or biogenesis;biological regulation;metabolic process;cellular process	organelle part;cell;cell part;organelle	electron carrier activity;binding;catalytic activity	Lipid transport and metabolism ;	Microbial metabolism in diverse environments	GO:0006996,organelle organization;GO:0044238,primary metabolic process;GO:0044237,cellular metabolic process;GO:0009056,catabolic process;GO:0065007,biological regulation;GO:0019395,fatty acid oxidation;GO:0065008,regulation of biological quality;GO:0065003,macromolecular complex assembly;GO:0034622,cellular macromolecular complex assembly;GO:0043436,oxoacid metabolic process;GO:0016042,lipid cat…	GO:0005739,mitochondrion;GO:0031967,organelle envelope;GO:0042995,cell projection;GO:0044444,cytoplasmic part;GO:0005622,intracellular;GO:0043229,intracellular organelle;GO:0030425,dendrite;GO:0031090,organelle membrane;GO:0043005,neuron projection;GO:0005634,nucleus;GO:0044446,intracellular organelle part;GO:0016020,membrane;GO:0005740,mitochondrial envelope;GO:0044424,intracellular part;GO:0043…	GO:0001882,nucleoside binding;GO:0005488,binding;GO:0050660,FAD binding;GO:0050662,coenzyme binding;GO:0009055,electron carrier activity;GO:0030554,adenyl nucleotide binding;GO:0031406,carboxylic acid binding;GO:0008289,lipid binding;GO:0003824,catalytic activity;GO:0003995,acyl-CoA dehydrogenase activity;GO:0000062,acyl-CoA binding;GO:0005504,fatty acid binding;GO:0033293,monocarboxylic acid bin…	ko01120,Microbial metabolism in diverse environments
105	evm.model.scaffold139.9922	evm.model.scaffold139.9922	sp|P39060|COIA1_HUMAN	Collagen alpha-1(XVIII) chain OS=Homo sapiens OX=9606 GN=COL18A1 PE=1 SV=5	COL18A1		up	1	2.67039	0.000162079					Protein digestion and absorption				ko04974,Protein digestion and absorption
495	evm.model.scaffold446.17247	evm.model.scaffold446.17247	sp|Q29RZ0|THIL_BOVIN	Acetyl-CoA acetyltransferase, mitochondrial OS=Bos taurus OX=9913 GN=ACAT1 PE=2 SV=1	ACAT1		up	1	2.675	0.0132916				Lipid transport and metabolism ;	Propanoate metabolism;Fatty acid metabolism;Metabolic pathways;Valine, leucine and isoleucine degradation;Butanoate metabolism;Terpenoid backbone biosynthesis;Synthesis and degradation of ketone bodies;Tryptophan metabolism;Microbial metabolism in diverse environments;Lysine degradation;Pyruvate metabolism				ko00620,Pyruvate metabolism;ko01120,Microbial metabolism in diverse environments;ko00310,Lysine degradation;ko00072,Synthesis and degradation of ketone bodies;ko01100,Metabolic pathways;ko00280,Valine, leucine and isoleucine degradation;ko00640,Propanoate metabolism;ko00380,Tryptophan metabolism;ko00650,Butanoate metabolism;ko00900,Terpenoid backbone biosynthesis;ko00071,Fatty acid metabolism
121	evm.model.scaffold280.14014	evm.model.scaffold280.14014	sp|Q64HZ9|DHE4_HYLLA	Glutamate dehydrogenase 2, mitochondrial OS=Hylobates lar OX=9580 GN=GLUD2 PE=3 SV=1	GLUD2		up	1	2.68722	0.0167778				Amino acid transport and metabolism ;	Metabolic pathways;Proximal tubule bicarbonate reclamation;Arginine and proline metabolism;Alanine, aspartate and glutamate metabolism;D-Glutamine and D-glutamate metabolism;Nitrogen metabolism				ko00250,Alanine, aspartate and glutamate metabolism;ko01100,Metabolic pathways;ko00910,Nitrogen metabolism;ko00471,D-Glutamine and D-glutamate metabolism;ko00330,Arginine and proline metabolism;ko04964,Proximal tubule bicarbonate reclamation
220	evm.model.scaffold78.6868	evm.model.scaffold78.6868	sp|P05783|K1C18_HUMAN	Keratin, type I cytoskeletal 18 OS=Homo sapiens OX=9606 GN=KRT18 PE=1 SV=2	KRT18		up	1	2.69625	3.16891e-05					Staphylococcus aureus infection;Pathogenic Escherichia coli infection				ko05130,Pathogenic Escherichia coli infection;ko05150,Staphylococcus aureus infection
46	evm.model.scaffold360.15528	evm.model.scaffold360.15528	sp|Q07954|LRP1_HUMAN	Prolow-density lipoprotein receptor-related protein 1 OS=Homo sapiens OX=9606 GN=LRP1 PE=1 SV=2	LRP1		up	1	2.69872	8.02853e-08	developmental process;negative regulation of biological process;cellular component organization or biogenesis;cellular process;locomotion;cell proliferation;response to stimulus;signaling;positive regulation of biological process;localization;multicellular organismal process;establishment of localization;metabolic process;regulation of biological process;death;biological regulation	organelle;membrane-enclosed lumen;cell part;macromolecular complex;organelle part;cell	transporter activity;molecular transducer activity;binding		Malaria;Alzheimer's disease	GO:0051049,regulation of transport;GO:0032879,regulation of localization;GO:0051338,regulation of transferase activity;GO:0006629,lipid metabolic process;GO:0051239,regulation of multicellular organismal process;GO:0001523,retinoid metabolic process;GO:0048856,anatomical structure development;GO:0048699,generation of neurons;GO:0051093,negative regulation of developmental process;GO:0030111,regul…	GO:0030666,endocytic vesicle membrane;GO:0044464,cell part;GO:0031988,membrane-bounded vesicle;GO:0043227,membrane-bounded organelle;GO:0043231,intracellular membrane-bounded organelle;GO:0005623,cell;GO:0044428,nuclear part;GO:0044433,cytoplasmic vesicle part;GO:0005773,vacuole;GO:0043005,neuron projection;GO:0031974,membrane-enclosed lumen;GO:0043025,cell soma;GO:0043228,non-membrane-bounded or…	GO:0005515,protein binding;GO:0008565,protein transporter activity;GO:0032403,protein complex binding;GO:0043167,ion binding;GO:0002020,protease binding;GO:0046872,metal ion binding;GO:0060089,molecular transducer activity;GO:0022892,substrate-specific transporter activity;GO:0005215,transporter activity;GO:0004872,receptor activity;GO:0005102,receptor binding;GO:0005509,calcium ion binding;GO:00…	ko05010,Alzheimer's disease;ko05144,Malaria
357	evm.model.scaffold168.10840	evm.model.scaffold168.10840	sp|Q8BZF8|PGM5_MOUSE	Phosphoglucomutase-like protein 5 OS=Mus musculus OX=10090 GN=Pgm5 PE=1 SV=2	Pgm5		up	1	2.72668	0.00938088	metabolic process;cellular process;biological adhesion	macromolecular complex;cell part;cell;organelle part;organelle	catalytic activity;binding;structural molecule activity	Carbohydrate transport and metabolism ;	Purine metabolism;Microbial metabolism in diverse environments;Starch and sucrose metabolism;Glycolysis / Gluconeogenesis;Galactose metabolism;Pentose phosphate pathway;Amino sugar and nucleotide sugar metabolism;Metabolic pathways	GO:0006066,alcohol metabolic process;GO:0005996,monosaccharide metabolic process;GO:0019318,hexose metabolic process;GO:0022610,biological adhesion;GO:0006006,glucose metabolic process;GO:0009058,biosynthetic process;GO:0044262,cellular carbohydrate metabolic process;GO:0006073,cellular glucan metabolic process;GO:0046164,alcohol catabolic process;GO:0005975,carbohydrate metabolic process;GO:0006…	GO:0030018,Z disc;GO:0005623,cell;GO:0005829,cytosol;GO:0043227,membrane-bounded organelle;GO:0043231,intracellular membrane-bounded organelle;GO:0044464,cell part;GO:0015629,actin cytoskeleton;GO:0001725,stress fiber;GO:0005856,cytoskeleton;GO:0030016,myofibril;GO:0042641,actomyosin;GO:0044424,intracellular part;GO:0043226,organelle;GO:0005924,cell-substrate adherens junction;GO:0016010,dystroph…	GO:0046872,metal ion binding;GO:0005488,binding;GO:0005198,structural molecule activity;GO:0016853,isomerase activity;GO:0003824,catalytic activity;GO:0043167,ion binding;GO:0043169,cation binding	ko00052,Galactose metabolism;ko00500,Starch and sucrose metabolism;ko00520,Amino sugar and nucleotide sugar metabolism;ko00010,Glycolysis / Gluconeogenesis;ko01120,Microbial metabolism in diverse environments;ko00230,Purine metabolism;ko01100,Metabolic pathways;ko00030,Pentose phosphate pathway
887	evm.model.scaffold170.10941	evm.model.scaffold170.10941	sp|O77792|UCP3_BOVIN	Mitochondrial uncoupling protein 3 OS=Bos taurus OX=9913 GN=UCP3 PE=2 SV=1	UCP3		up	1	2.7299	0.0109635					Huntington's disease;PPAR signaling pathway				ko05016,Huntington's disease;ko03320,PPAR signaling pathway
111	evm.model.scaffold274.13776	evm.model.scaffold274.13776	sp|A7YH32|CING_CANLF	Cingulin OS=Canis lupus familiaris OX=9615 GN=CGN PE=2 SV=1	CGN		up	1	2.80237	0.00253136					Tight junction				ko04530,Tight junction
382	evm.model.scaffold489.17913	evm.model.scaffold489.17913	sp|P28288|ABCD3_HUMAN	ATP-binding cassette sub-family D member 3 OS=Homo sapiens OX=9606 GN=ABCD3 PE=1 SV=1	ABCD3		up	1	2.84559	0.0324548				General function prediction only ;	ABC transporters;Peroxisome				ko02010,ABC transporters;ko04146,Peroxisome
48	evm.model.scaffold1341.23331	evm.model.scaffold1341.23331	sp|Q2HJ49|MOES_BOVIN	Moesin OS=Bos taurus OX=9913 GN=MSN PE=2 SV=3	MSN		up	1	2.87119	3.14451e-07	developmental process;cellular component organization or biogenesis;cellular process;positive regulation of biological process;locomotion;multicellular organismal process;localization;establishment of localization;regulation of biological process;metabolic process;biological adhesion;response to stimulus;immune system process;biological regulation	organelle;extracellular region part;cell part;extracellular region;cell	structural molecule activity;binding		Leukocyte transendothelial migration;Regulation of actin cytoskeleton	GO:0000902,cell morphogenesis;GO:0022603,regulation of anatomical structure morphogenesis;GO:0032502,developmental process;GO:0030855,epithelial cell differentiation;GO:0048518,positive regulation of biological process;GO:0022612,gland morphogenesis;GO:0010604,positive regulation of macromolecule metabolic process;GO:0048731,system development;GO:0007159,leukocyte adhesion;GO:0007155,cell adhesio…	GO:0005737,cytoplasm;GO:0005912,adherens junction;GO:0031254,trailing edge;GO:0001931,uropod;GO:0043232,intracellular non-membrane-bounded organelle;GO:0005576,extracellular region;GO:0005902,microvillus;GO:0042995,cell projection;GO:0005622,intracellular;GO:0043229,intracellular organelle;GO:0070161,anchoring junction;GO:0031982,vesicle;GO:0031528,microvillus membrane;GO:0016324,apical plasma me…	GO:0003779,actin binding;GO:0003725,double-stranded RNA binding;GO:0008092,cytoskeletal protein binding;GO:0005102,receptor binding;GO:0019901,protein kinase binding;GO:0005515,protein binding;GO:0005200,structural constituent of cytoskeleton;GO:0003676,nucleic acid binding;GO:0050839,cell adhesion molecule binding;GO:0005198,structural molecule activity;GO:0005488,binding;GO:0003723,RNA binding;…	ko04810,Regulation of actin cytoskeleton;ko04670,Leukocyte transendothelial migration
754	evm.model.scaffold367.15715	evm.model.scaffold367.15715	sp|Q16822|PCKGM_HUMAN	Phosphoenolpyruvate carboxykinase [GTP], mitochondrial OS=Homo sapiens OX=9606 GN=PCK2 PE=1 SV=4	PCK2		up	1	2.87513	0.0332987				Energy production and conversion ;	PPAR signaling pathway;Insulin signaling pathway;Proximal tubule bicarbonate reclamation;Metabolic pathways;Microbial metabolism in diverse environments;Adipocytokine signaling pathway;Citrate cycle (TCA cycle);Glycolysis / Gluconeogenesis;Pyruvate metabolism				ko04920,Adipocytokine signaling pathway;ko04964,Proximal tubule bicarbonate reclamation;ko00620,Pyruvate metabolism;ko01120,Microbial metabolism in diverse environments;ko00010,Glycolysis / Gluconeogenesis;ko01100,Metabolic pathways;ko04910,Insulin signaling pathway;ko00020,Citrate cycle (TCA cycle);ko03320,PPAR signaling pathway
1005	evm.model.scaffold11.1057	evm.model.scaffold11.1057	sp|Q6ZP82|CC141_HUMAN	Coiled-coil domain-containing protein 141 OS=Homo sapiens OX=9606 GN=CCDC141 PE=1 SV=2	CCDC141		up	1	2.91212	0.000800925					Hypertrophic cardiomyopathy (HCM);Dilated cardiomyopathy				ko05414,Dilated cardiomyopathy;ko05410,Hypertrophic cardiomyopathy (HCM)
359	evm.model.scaffold755.20571	evm.model.scaffold755.20571	sp|Q95LG8|MECP2_MACFA	Methyl-CpG-binding protein 2 OS=Macaca fascicularis OX=9541 GN=MECP2 PE=2 SV=1	MECP2		up	1	2.91635	0.0184415
18	evm.model.scaffold189.11439	evm.model.scaffold189.11439	sp|O75369|FLNB_HUMAN	Filamin-B OS=Homo sapiens OX=9606 GN=FLNB PE=1 SV=2	FLNB		up	1	2.91769	2.58341e-09				Cytoskeleton ;	MAPK signaling pathway;Focal adhesion				ko04010,MAPK signaling pathway;ko04510,Focal adhesion
680	evm.model.scaffold78.6856	evm.model.scaffold78.6856	sp|P02538|K2C6A_HUMAN	Keratin, type II cytoskeletal 6A OS=Homo sapiens OX=9606 GN=KRT6A PE=1 SV=3	KRT6A		up	1	2.92776	0.0488714				Cytoskeleton ;
882	evm.model.scaffold571.18886	evm.model.scaffold571.18886	sp|P20735|GGT1_PIG	Glutathione hydrolase 1 proenzyme OS=Sus scrofa OX=9823 GN=GGT1 PE=2 SV=1	GGT1		up	1	2.92877	0.0182325	cellular process;reproduction;reproductive process;metabolic process;regulation of biological process;response to stimulus;immune system process;biological regulation;multicellular organismal process	extracellular region part;organelle;extracellular region;cell;cell part	catalytic activity;binding	Amino acid transport and metabolism ;	Selenoamino acid metabolism;Taurine and hypotaurine metabolism;Metabolic pathways;Cyanoamino acid metabolism;Glutathione metabolism;Arachidonic acid metabolism	GO:0044248,cellular catabolic process;GO:0016485,protein processing;GO:0043170,macromolecule metabolic process;GO:0044273,sulfur compound catabolic process;GO:0008610,lipid biosynthetic process;GO:0006519,cellular amino acid and derivative metabolic process;GO:0006633,fatty acid biosynthetic process;GO:0005975,carbohydrate metabolic process;GO:0044272,sulfur compound biosynthetic process;GO:00160…	GO:0043226,organelle;GO:0070062,extracellular vesicular exosome;GO:0005886,plasma membrane;GO:0009897,external side of plasma membrane;GO:0031225,anchored to membrane;GO:0016020,membrane;GO:0009986,cell surface;GO:0043230,extracellular organelle;GO:0044425,membrane part;GO:0044459,plasma membrane part;GO:0031982,vesicle;GO:0005615,extracellular space;GO:0005623,cell;GO:0065010,extracellular membr…	GO:0016740,transferase activity;GO:0016746,transferase activity, transferring acyl groups;GO:0005488,binding;GO:0005515,protein binding;GO:0003824,catalytic activity	ko00450,Selenoamino acid metabolism;ko00430,Taurine and hypotaurine metabolism;ko00480,Glutathione metabolism;ko00460,Cyanoamino acid metabolism;ko01100,Metabolic pathways;ko00590,Arachidonic acid metabolism
142	evm.model.scaffold191.11500	evm.model.scaffold191.11500	sp|Q9BX66|SRBS1_HUMAN	Sorbin and SH3 domain-containing protein 1 OS=Homo sapiens OX=9606 GN=SORBS1 PE=1 SV=3	SORBS1		up	1	2.93765	1.39453e-05	cellular component organization or biogenesis;cellular process;positive regulation of biological process;multicellular organismal process;localization;establishment of localization;regulation of biological process;metabolic process;signaling;response to stimulus;biological adhesion;biological regulation	organelle;membrane-enclosed lumen;macromolecular complex;cell part;cell;organelle part	binding		Insulin signaling pathway;PPAR signaling pathway;Adherens junction	GO:0030036,actin cytoskeleton organization;GO:0045834,positive regulation of lipid metabolic process;GO:0022610,biological adhesion;GO:0032880,regulation of protein localization;GO:0003008,system process;GO:0050794,regulation of cellular process;GO:0030029,actin filament-based process;GO:0032868,response to insulin stimulus;GO:0010033,response to organic substance;GO:0032881,regulation of polysac…	GO:0015629,actin cytoskeleton;GO:0044464,cell part;GO:0043231,intracellular membrane-bounded organelle;GO:0043227,membrane-bounded organelle;GO:0005829,cytosol;GO:0044428,nuclear part;GO:0005623,cell;GO:0042641,actomyosin;GO:0031226,intrinsic to plasma membrane;GO:0005915,zonula adherens;GO:0005856,cytoskeleton;GO:0031224,intrinsic to membrane;GO:0005654,nucleoplasm;GO:0001725,stress fiber;GO:003…	GO:0060090,molecular adaptor activity;GO:0019899,enzyme binding;GO:0060089,molecular transducer activity;GO:0005488,binding;GO:0004871,signal transducer activity;GO:0019900,kinase binding;GO:0030674,protein binding, bridging;GO:0032403,protein complex binding;GO:0005070,SH3/SH2 adaptor activity;GO:0005102,receptor binding;GO:0019901,protein kinase binding;GO:0005515,protein binding;GO:0008092,cyt…	ko04910,Insulin signaling pathway;ko04520,Adherens junction;ko03320,PPAR signaling pathway
1878	evm.model.scaffold62.6036	evm.model.scaffold62.6036	sp|Q8TD22|SFXN5_HUMAN	Sideroflexin-5 OS=Homo sapiens OX=9606 GN=SFXN5 PE=1 SV=1	SFXN5		up	1	2.93964	0.0372162	establishment of localization;localization;biological regulation;cellular process	cell;organelle part;cell part;organelle	transporter activity		Oocyte meiosis;Cell cycle;Progesterone-mediated oocyte maturation;Ubiquitin mediated proteolysis	GO:0055072,iron ion homeostasis;GO:0065008,regulation of biological quality;GO:0055080,cation homeostasis;GO:0051179,localization;GO:0055085,transmembrane transport;GO:0034220,ion transmembrane transport;GO:0006820,anion transport;GO:0065007,biological regulation;GO:0006810,transport;GO:0051234,establishment of localization;GO:0042592,homeostatic process;GO:0015711,organic anion transport;GO:0006…	GO:0043226,organelle;GO:0044424,intracellular part;GO:0005740,mitochondrial envelope;GO:0016020,membrane;GO:0044446,intracellular organelle part;GO:0005622,intracellular;GO:0043229,intracellular organelle;GO:0031090,organelle membrane;GO:0044425,membrane part;GO:0044444,cytoplasmic part;GO:0031967,organelle envelope;GO:0005739,mitochondrion;GO:0005623,cell;GO:0043231,intracellular membrane-bounde…	GO:0022857,transmembrane transporter activity;GO:0005215,transporter activity;GO:0022891,substrate-specific transmembrane transporter activity;GO:0022892,substrate-specific transporter activity	ko04114,Oocyte meiosis;ko04110,Cell cycle;ko04914,Progesterone-mediated oocyte maturation;ko04120,Ubiquitin mediated proteolysis
285	evm.model.scaffold12.1234	evm.model.scaffold12.1234	sp|F1MMS9|ITA3_BOVIN	Integrin alpha-3 OS=Bos taurus OX=9913 GN=ITGA3 PE=3 SV=1	ITGA3		up	1	2.95287	0.00162462	metabolic process;regulation of biological process;biological regulation;multi-organism process;multicellular organismal process;localization;establishment of localization;positive regulation of biological process;reproduction;response to stimulus;immune system process;biological adhesion;signaling;locomotion;cellular process;developmental process;reproductive process;negative regulation of biolo…	synapse;organelle;extracellular region part;cell part;macromolecular complex;extracellular region;cell	binding		Small cell lung cancer;Dilated cardiomyopathy;ECM-receptor interaction;Regulation of actin cytoskeleton;Arrhythmogenic right ventricular cardiomyopathy (ARVC);Pathways in cancer;Hypertrophic cardiomyopathy (HCM);Focal adhesion;Hematopoietic cell lineage	GO:0009888,tissue development;GO:0030323,respiratory tube development;GO:0031346,positive regulation of cell projection organization;GO:0050794,regulation of cellular process;GO:0007565,female pregnancy;GO:0060541,respiratory system development;GO:0042060,wound healing;GO:0051128,regulation of cellular component organization;GO:0022610,biological adhesion;GO:0050767,regulation of neurogenesis;GO:…	GO:0031253,cell projection membrane;GO:0016020,membrane;GO:0044424,intracellular part;GO:0005924,cell-substrate adherens junction;GO:0043226,organelle;GO:0043235,receptor complex;GO:0048471,perinuclear region of cytoplasm;GO:0009897,external side of plasma membrane;GO:0030175,filopodium;GO:0043005,neuron projection;GO:0031527,filopodium membrane;GO:0044444,cytoplasmic part;GO:0030055,cell-substra…	GO:0019904,protein domain specific binding;GO:0005515,protein binding;GO:0005102,receptor binding;GO:0046983,protein dimerization activity;GO:0001948,glycoprotein binding;GO:0050840,extracellular matrix binding;GO:0005178,integrin binding;GO:0019899,enzyme binding;GO:0046872,metal ion binding;GO:0005488,binding;GO:0046982,protein heterodimerization activity;GO:0002020,protease binding;GO:0032403,…	ko04510,Focal adhesion;ko05410,Hypertrophic cardiomyopathy (HCM);ko05414,Dilated cardiomyopathy;ko05200,Pathways in cancer;ko04810,Regulation of actin cytoskeleton;ko04640,Hematopoietic cell lineage;ko05412,Arrhythmogenic right ventricular cardiomyopathy (ARVC);ko05222,Small cell lung cancer;ko04512,ECM-receptor interaction
36	evm.model.scaffold230.12573	evm.model.scaffold230.12573	sp|P79134|ANXA6_BOVIN	Annexin A6 OS=Bos taurus OX=9913 GN=ANXA6 PE=1 SV=2	ANXA6		up	1	2.9655	1.40123e-07
24	evm.model.scaffold189.11427	evm.model.scaffold189.11427	sp|Q28275|FINC_CANLF	Fibronectin (Fragment) OS=Canis lupus familiaris OX=9615 GN=FN1 PE=2 SV=3	FN1		up	1	2.9967	5.81388e-08					Bacterial invasion of epithelial cells;ECM-receptor interaction;Amoebiasis;Regulation of actin cytoskeleton;Focal adhesion;Pathways in cancer;Small cell lung cancer				ko05100,Bacterial invasion of epithelial cells;ko04510,Focal adhesion;ko05146,Amoebiasis;ko05200,Pathways in cancer;ko05222,Small cell lung cancer;ko04810,Regulation of actin cytoskeleton;ko04512,ECM-receptor interaction
1290	evm.model.scaffold636.19679	evm.model.scaffold636.19679	sp|O95573|ACSL3_HUMAN	Long-chain-fatty-acid--CoA ligase 3 OS=Homo sapiens OX=9606 GN=ACSL3 PE=1 SV=3	ACSL3		up	1	3.01492	0.0483296	developmental process;cellular component organization or biogenesis;cellular process;positive regulation of biological process;multicellular organismal process;localization;establishment of localization;regulation of biological process;metabolic process;response to stimulus;biological regulation	organelle;cell;organelle part;cell part	binding;catalytic activity	Lipid transport and metabolism ;	Adipocytokine signaling pathway;Fatty acid metabolism;PPAR signaling pathway;Metabolic pathways;Peroxisome	GO:0007275,multicellular organismal development;GO:0043933,macromolecular complex subunit organization;GO:0018904,organic ether metabolic process;GO:0019752,carboxylic acid metabolic process;GO:0048731,system development;GO:0051046,regulation of secretion;GO:0046486,glycerolipid metabolic process;GO:0060341,regulation of cellular localization;GO:0001676,long-chain fatty acid metabolic process;GO:…	GO:0031966,mitochondrial membrane;GO:0005783,endoplasmic reticulum;GO:0005737,cytoplasm;GO:0044422,organelle part;GO:0019867,outer membrane;GO:0016021,integral to membrane;GO:0044438,microbody part;GO:0005789,endoplasmic reticulum membrane;GO:0005741,mitochondrial outer membrane;GO:0031975,envelope;GO:0044439,peroxisomal part;GO:0005622,intracellular;GO:0043229,intracellular organelle;GO:0005739,…	GO:0017076,purine nucleotide binding;GO:0001883,purine nucleoside binding;GO:0000166,nucleotide binding;GO:0005515,protein binding;GO:0003824,catalytic activity;GO:0016874,ligase activity;GO:0030554,adenyl nucleotide binding;GO:0005524,ATP binding;GO:0019904,protein domain specific binding;GO:0019901,protein kinase binding;GO:0032559,adenyl ribonucleotide binding;GO:0032555,purine ribonucleotide …	ko00071,Fatty acid metabolism;ko01100,Metabolic pathways;ko03320,PPAR signaling pathway;ko04146,Peroxisome;ko04920,Adipocytokine signaling pathway
61	evm.model.scaffold60.5894	evm.model.scaffold60.5894	sp|O15061|SYNEM_HUMAN	Synemin OS=Homo sapiens OX=9606 GN=SYNM PE=1 SV=2	SYNM		up	1	3.01717	5.23112e-08
1018	evm.model.scaffold181.11214	evm.model.scaffold181.11214	sp|Q6UX71|PXDC2_HUMAN	Plexin domain-containing protein 2 OS=Homo sapiens OX=9606 GN=PLXDC2 PE=1 SV=1	PLXDC2		up	1	3.02333	0.0250125		extracellular region part;organelle;cell;extracellular region;cell part	binding				GO:0031982,vesicle;GO:0044425,membrane part;GO:0043230,extracellular organelle;GO:0031224,intrinsic to membrane;GO:0031988,membrane-bounded vesicle;GO:0044464,cell part;GO:0065010,extracellular membrane-bounded organelle;GO:0005623,cell;GO:0043226,organelle;GO:0070062,extracellular vesicular exosome;GO:0016020,membrane;GO:0043227,membrane-bounded organelle;GO:0016021,integral to membrane;GO:00444…	GO:0005515,protein binding;GO:0005488,binding
41	evm.model.scaffold235.12891	evm.model.scaffold235.12891	sp|O00468|AGRIN_HUMAN	Agrin OS=Homo sapiens OX=9606 GN=AGRN PE=1 SV=6	AGRN		up	1	3.04535	1.49477e-07				Signal transduction mechanisms ;	ECM-receptor interaction				ko04512,ECM-receptor interaction
650	evm.model.scaffold195.11628	evm.model.scaffold195.11628	sp|P30626|SORCN_HUMAN	Sorcin OS=Homo sapiens OX=9606 GN=SRI PE=1 SV=1	SRI		up	1	3.04632	0.0375258	positive regulation of biological process;cellular process;negative regulation of biological process;developmental process;response to stimulus;biological regulation;signaling;metabolic process;regulation of biological process;establishment of localization;multicellular organismal process;localization	organelle;extracellular region part;membrane-enclosed lumen;cell part;extracellular region;cell;organelle part	channel regulator activity;catalytic activity;binding			GO:0043170,macromolecule metabolic process;GO:0034762,regulation of transmembrane transport;GO:0051241,negative regulation of multicellular organismal process;GO:0055066,di-, tri-valent inorganic cation homeostasis;GO:0010959,regulation of metal ion transport;GO:0048522,positive regulation of cellular process;GO:0051050,positive regulation of transport;GO:0010524,positive regulation of calcium io…	GO:0005739,mitochondrion;GO:0031982,vesicle;GO:0043679,nerve terminal;GO:0070013,intracellular organelle lumen;GO:0042995,cell projection;GO:0043229,intracellular organelle;GO:0005622,intracellular;GO:0044446,intracellular organelle part;GO:0005634,nucleus;GO:0042383,sarcolemma;GO:0030424,axon;GO:0044432,endoplasmic reticulum part;GO:0070062,extracellular vesicular exosome;GO:0005886,plasma membr…	GO:0046983,protein dimerization activity;GO:0003824,catalytic activity;GO:0005509,calcium ion binding;GO:0004175,endopeptidase activity;GO:0005102,receptor binding;GO:0008233,peptidase activity;GO:0043169,cation binding;GO:0015457,auxiliary transport protein activity;GO:0070011,peptidase activity, acting on L-amino acid peptides;GO:0019899,enzyme binding;GO:0046982,protein heterodimerization acti…
40	evm.model.scaffold1122.22625	evm.model.scaffold1122.22625	sp|P35749|MYH11_HUMAN	Myosin-11 OS=Homo sapiens OX=9606 GN=MYH11 PE=1 SV=3	MYH11		up	1	3.12247	4.56898e-09				Cytoskeleton ;	Regulation of actin cytoskeleton;Hypertrophic cardiomyopathy (HCM);Vascular smooth muscle contraction;Viral myocarditis;Cardiac muscle contraction;Dilated cardiomyopathy;Tight junction				ko04530,Tight junction;ko05416,Viral myocarditis;ko05414,Dilated cardiomyopathy;ko04810,Regulation of actin cytoskeleton;ko04270,Vascular smooth muscle contraction;ko05410,Hypertrophic cardiomyopathy (HCM);ko04260,Cardiac muscle contraction
159	evm.model.scaffold588.19093	evm.model.scaffold588.19093	sp|P31976|EZRI_BOVIN	Ezrin OS=Bos taurus OX=9913 GN=EZR PE=1 SV=2	EZR		up	1	3.14872	8.39397e-08	localization;multicellular organismal process;establishment of localization;metabolic process;regulation of biological process;biological regulation;positive regulation of biological process;locomotion;growth;response to stimulus;immune system process;biological adhesion;signaling;developmental process;negative regulation of biological process;cellular component organization or biogenesis;cellula…	cell;membrane-enclosed lumen;organelle;extracellular region;organelle part;macromolecular complex;cell part;extracellular region part	binding		Pathogenic Escherichia coli infection;Regulation of actin cytoskeleton;Gastric acid secretion;Leukocyte transendothelial migration	GO:0051050,positive regulation of transport;GO:0051674,localization of cell;GO:0015758,glucose transport;GO:0010605,negative regulation of macromolecule metabolic process;GO:0010556,regulation of macromolecule biosynthetic process;GO:0030953,spindle astral microtubule organization;GO:0022604,regulation of cell morphogenesis;GO:0043170,macromolecule metabolic process;GO:0048523,negative regulation…	GO:0044463,cell projection part;GO:0005623,cell;GO:0044428,nuclear part;GO:0065010,extracellular membrane-bounded organelle;GO:0043227,membrane-bounded organelle;GO:0043231,intracellular membrane-bounded organelle;GO:0044464,cell part;GO:0031988,membrane-bounded vesicle;GO:0030427,site of polarized growth;GO:0044425,membrane part;GO:0016323,basolateral plasma membrane;GO:0044444,cytoplasmic part;…	GO:0005515,protein binding;GO:0019904,protein domain specific binding;GO:0019901,protein kinase binding;GO:0008092,cytoskeletal protein binding;GO:0003779,actin binding;GO:0019899,enzyme binding;GO:0019900,kinase binding;GO:0051015,actin filament binding;GO:0005488,binding;GO:0008017,microtubule binding;GO:0051117,ATPase binding;GO:0050839,cell adhesion molecule binding;GO:0015631,tubulin binding	ko04971,Gastric acid secretion;ko04670,Leukocyte transendothelial migration;ko05130,Pathogenic Escherichia coli infection;ko04810,Regulation of actin cytoskeleton
149	evm.model.scaffold544.18544	evm.model.scaffold544.18544	sp|P35749|MYH11_HUMAN	Myosin-11 OS=Homo sapiens OX=9606 GN=MYH11 PE=1 SV=3	MYH11		up	1	3.3216	0.000390448	locomotion;multicellular organismal process;signaling;response to stimulus;biological regulation;regulation of biological process;cellular component organization or biogenesis;developmental process;cellular process	organelle part;cell;extracellular region;cell part;macromolecular complex;extracellular region part;organelle	structural molecule activity;binding;catalytic activity		Regulation of actin cytoskeleton;Hypertrophic cardiomyopathy (HCM);Vascular smooth muscle contraction;Viral myocarditis;Cardiac muscle contraction;Dilated cardiomyopathy;Tight junction	GO:0048251,elastic fiber assembly;GO:0030036,actin cytoskeleton organization;GO:0051179,localization;GO:0009888,tissue development;GO:0050794,regulation of cellular process;GO:0030182,neuron differentiation;GO:0048667,cell morphogenesis involved in neuron differentiation;GO:0003008,system process;GO:0007399,nervous system development;GO:0032870,cellular response to hormone stimulus;GO:0014706,str…	GO:0070062,extracellular vesicular exosome;GO:0044424,intracellular part;GO:0043226,organelle;GO:0043228,non-membrane-bounded organelle;GO:0016459,myosin complex;GO:0043234,protein complex;GO:0044446,intracellular organelle part;GO:0005622,intracellular;GO:0043229,intracellular organelle;GO:0043230,extracellular organelle;GO:0044430,cytoskeletal part;GO:0044444,cytoplasmic part;GO:0031982,vesicle…	GO:0005198,structural molecule activity;GO:0003774,motor activity;GO:0017076,purine nucleotide binding;GO:0016787,hydrolase activity;GO:0001883,purine nucleoside binding;GO:0000166,nucleotide binding;GO:0005515,protein binding;GO:0008092,cytoskeletal protein binding;GO:0016462,pyrophosphatase activity;GO:0003779,actin binding;GO:0016817,hydrolase activity, acting on acid anhydrides;GO:0032553,rib…	ko04270,Vascular smooth muscle contraction;ko04260,Cardiac muscle contraction;ko05410,Hypertrophic cardiomyopathy (HCM);ko04530,Tight junction;ko05414,Dilated cardiomyopathy;ko05416,Viral myocarditis;ko04810,Regulation of actin cytoskeleton
974	evm.model.scaffold98.8053	evm.model.scaffold98.8053	sp|P11234|RALB_HUMAN	Ras-related protein Ral-B OS=Homo sapiens OX=9606 GN=RALB PE=1 SV=1	RALB		up	1	3.35087	0.0394058				General function prediction only ;	Pathways in cancer;Pancreatic cancer				ko05212,Pancreatic cancer;ko05200,Pathways in cancer
699	evm.model.scaffold619.19477	evm.model.scaffold619.19477	sp|A4FV37|CAVN3_BOVIN	Caveolae-associated protein 3 OS=Bos taurus OX=9913 GN=CAVIN3 PE=2 SV=1	CAVIN3		up	1	3.40009	0.0494421	rhythmic process;biological regulation;regulation of biological process;cellular process;metabolic process	cell part;macromolecular complex;cell	binding			GO:0065007,biological regulation;GO:0050789,regulation of biological process;GO:0060255,regulation of macromolecule metabolic process;GO:0050794,regulation of cellular process;GO:0019222,regulation of metabolic process;GO:0048511,rhythmic process	GO:0016020,membrane;GO:0005886,plasma membrane;GO:0005901,caveola;GO:0005623,cell;GO:0043234,protein complex;GO:0044464,cell part;GO:0044459,plasma membrane part;GO:0032991,macromolecular complex;GO:0045121,membrane raft;GO:0044425,membrane part	GO:0005515,protein binding;GO:0005488,binding
660	evm.model.scaffold65.6118	evm.model.scaffold65.6118	sp|P79119|EPYC_BOVIN	Epiphycan OS=Bos taurus OX=9913 GN=EPYC PE=1 SV=1	EPYC		up	1	3.40621	0.00356885				Function unknown ;
463	evm.model.scaffold79.6977	evm.model.scaffold79.6977	sp|P29536|LMOD1_HUMAN	Leiomodin-1 OS=Homo sapiens OX=9606 GN=LMOD1 PE=1 SV=3	LMOD1		up	1	3.41844	0.00532366
827	evm.model.scaffold88.7617	evm.model.scaffold88.7617	sp|O46414|FRIH_BOVIN	Ferritin heavy chain OS=Bos taurus OX=9913 GN=FTH1 PE=2 SV=3	FTH1		up	1	3.4718	0.00183805				Inorganic ion transport and metabolism ;	Porphyrin and chlorophyll metabolism				ko00860,Porphyrin and chlorophyll metabolism
617	evm.model.scaffold102.8298	evm.model.scaffold102.8298	sp|Q9UKS6|PACN3_HUMAN	Protein kinase C and casein kinase substrate in neurons protein 3 OS=Homo sapiens OX=9606 GN=PACSIN3 PE=1 SV=2	PACSIN3		up	1	3.48321	0.0101855	cellular component organization or biogenesis;negative regulation of biological process;cellular process;positive regulation of biological process;localization;establishment of localization;regulation of biological process;metabolic process;biological regulation	cell part;organelle part;extracellular region;cell;organelle;membrane-enclosed lumen;extracellular region part	binding;channel regulator activity;catalytic activity		Huntington's disease;NOD-like receptor signaling pathway	GO:0051924,regulation of calcium ion transport;GO:0032270,positive regulation of cellular protein metabolic process;GO:0050794,regulation of cellular process;GO:0045732,positive regulation of protein catabolic process;GO:0043269,regulation of ion transport;GO:0048519,negative regulation of biological process;GO:0051128,regulation of cellular component organization;GO:0019222,regulation of metabol…	GO:0031974,membrane-enclosed lumen;GO:0044446,intracellular organelle part;GO:0005634,nucleus;GO:0043226,organelle;GO:0044424,intracellular part;GO:0070062,extracellular vesicular exosome;GO:0005886,plasma membrane;GO:0016020,membrane;GO:0005768,endosome;GO:0031982,vesicle;GO:0043230,extracellular organelle;GO:0043229,intracellular organelle;GO:0005622,intracellular;GO:0044444,cytoplasmic part;GO…	GO:0016740,transferase activity;GO:0005515,protein binding;GO:0005246,calcium channel regulator activity;GO:0016301,kinase activity;GO:0003824,catalytic activity;GO:0008092,cytoskeletal protein binding;GO:0008289,lipid binding;GO:0016247,channel regulator activity;GO:0005488,binding;GO:0015457,auxiliary transport protein activity;GO:0016772,transferase activity, transferring phosphorus-containing…	ko05016,Huntington's disease;ko04621,NOD-like receptor signaling pathway
303	evm.model.scaffold82.7108	evm.model.scaffold82.7108	sp|Q5EA62|FBLN5_BOVIN	Fibulin-5 OS=Bos taurus OX=9913 GN=FBLN5 PE=2 SV=1	FBLN5		up	1	3.49447	0.000528059					TGF-beta signaling pathway				ko04350,TGF-beta signaling pathway
301	evm.model.scaffold65.6117	evm.model.scaffold65.6117	sp|P21793|PGS2_BOVIN	Decorin OS=Bos taurus OX=9913 GN=DCN PE=1 SV=2	DCN		up	1	3.50009	6.49716e-05				Function unknown ;	TGF-beta signaling pathway				ko04350,TGF-beta signaling pathway
1542	evm.model.scaffold328.14867	evm.model.scaffold328.14867	sp|A6QP55|SFXN3_BOVIN	Sideroflexin-3 OS=Bos taurus OX=9913 GN=SFXN3 PE=2 SV=1	SFXN3		up	1	3.5124	0.0274302					Progesterone-mediated oocyte maturation;Cell cycle;Ubiquitin mediated proteolysis;Oocyte meiosis				ko04120,Ubiquitin mediated proteolysis;ko04914,Progesterone-mediated oocyte maturation;ko04110,Cell cycle;ko04114,Oocyte meiosis
576	evm.model.scaffold364.15654	evm.model.scaffold364.15654	sp|P00586|THTR_BOVIN	Thiosulfate sulfurtransferase OS=Bos taurus OX=9913 GN=TST PE=1 SV=3	TST		up	1	3.54318	0.0265255				Inorganic ion transport and metabolism ;	Metabolic pathways;Cysteine and methionine metabolism;Sulfur relay system				ko04122,Sulfur relay system;ko00270,Cysteine and methionine metabolism;ko01100,Metabolic pathways
114	evm.model.scaffold1513.23693	evm.model.scaffold1513.23693	sp|P04074|AT1A1_SHEEP	Sodium/potassium-transporting ATPase subunit alpha-1 OS=Ovis aries OX=9940 GN=ATP1A1 PE=1 SV=1	ATP1A1		up	1	3.58481	1.29692e-06				Inorganic ion transport and metabolism ;	Salivary secretion;Carbohydrate digestion and absorption;Cardiac muscle contraction;Proximal tubule bicarbonate reclamation;Protein digestion and absorption;Aldosterone-regulated sodium reabsorption;Pancreatic secretion;Gastric acid secretion				ko04960,Aldosterone-regulated sodium reabsorption;ko04972,Pancreatic secretion;ko04973,Carbohydrate digestion and absorption;ko04970,Salivary secretion;ko04260,Cardiac muscle contraction;ko04974,Protein digestion and absorption;ko04964,Proximal tubule bicarbonate reclamation;ko04971,Gastric acid secretion
647	evm.model.scaffold840.21260	evm.model.scaffold840.21260	sp|P79110|TXTP_BOVIN	Tricarboxylate transport protein, mitochondrial OS=Bos taurus OX=9913 GN=SLC25A1 PE=2 SV=1	SLC25A1		up	1	3.62802	0.00565296
16	evm.model.scaffold6.654	evm.model.scaffold6.654	sp|O60437|PEPL_HUMAN	Periplakin OS=Homo sapiens OX=9606 GN=PPL PE=1 SV=4	PPL		up	1	3.65079	0		cell;extracellular region;cell part;extracellular region part;organelle	structural molecule activity;binding				GO:0044459,plasma membrane part;GO:0043229,intracellular organelle;GO:0005622,intracellular;GO:0044425,membrane part;GO:0043230,extracellular organelle;GO:0031982,vesicle;GO:0016020,membrane;GO:0043228,non-membrane-bounded organelle;GO:0005886,plasma membrane;GO:0030054,cell junction;GO:0044424,intracellular part;GO:0043226,organelle;GO:0070062,extracellular vesicular exosome;GO:0005856,cytoskele…	GO:0005515,protein binding;GO:0005198,structural molecule activity;GO:0005488,binding;GO:0005200,structural constituent of cytoskeleton
103	evm.model.scaffold229.12535	evm.model.scaffold229.12535	sp|P79381|HYEP_PIG	Epoxide hydrolase 1 OS=Sus scrofa OX=9823 GN=EPHX1 PE=2 SV=1	EPHX1		up	1	3.67285	4.1728e-05				General function prediction only ;	Metabolism of xenobiotics by cytochrome P450				ko00980,Metabolism of xenobiotics by cytochrome P450
788	evm.model.scaffold387.16191	evm.model.scaffold387.16191	sp|O35413|SRBS2_RAT	Sorbin and SH3 domain-containing protein 2 OS=Rattus norvegicus OX=10116 GN=Sorbs2 PE=1 SV=2	Sorbs2		up	1	3.67991	0.00282248					PPAR signaling pathway;Insulin signaling pathway;Adherens junction				ko04520,Adherens junction;ko03320,PPAR signaling pathway;ko04910,Insulin signaling pathway
1263	evm.model.scaffold194.11614	evm.model.scaffold194.11614	sp|Q9UMS6|SYNP2_HUMAN	Synaptopodin-2 OS=Homo sapiens OX=9606 GN=SYNPO2 PE=1 SV=2	SYNPO2		up	1	3.6957	0.0238687
31	evm.model.scaffold215.12102	evm.model.scaffold215.12102	sp|Q27966|MYO1C_BOVIN	Unconventional myosin-Ic OS=Bos taurus OX=9913 GN=MYO1C PE=1 SV=3	MYO1C		up	1	3.72675	1.05114e-09				Cytoskeleton ;
320	evm.model.scaffold430.16999	evm.model.scaffold430.16999	sp|Q9GKN8|PRELP_BOVIN	Prolargin OS=Bos taurus OX=9913 GN=PRELP PE=2 SV=1	PRELP		up	1	3.84233	7.00558e-06	cellular process;metabolic process;cellular component organization or biogenesis;multicellular organismal process;developmental process	membrane-enclosed lumen;extracellular region part;organelle;organelle part;cell;extracellular region;cell part	binding;structural molecule activity	Function unknown ;		GO:0044248,cellular catabolic process;GO:0043170,macromolecule metabolic process;GO:0042339,keratan sulfate metabolic process;GO:0044273,sulfur compound catabolic process;GO:0001501,skeletal system development;GO:0009987,cellular process;GO:0022008,neurogenesis;GO:0032501,multicellular organismal process;GO:0030203,glycosaminoglycan metabolic process;GO:0048699,generation of neurons;GO:0048856,an…	GO:0005622,intracellular;GO:0043229,intracellular organelle;GO:0070013,intracellular organelle lumen;GO:0031982,vesicle;GO:0005615,extracellular space;GO:0070062,extracellular vesicular exosome;GO:0044431,Golgi apparatus part;GO:0044446,intracellular organelle part;GO:0005775,vacuolar lumen;GO:0044422,organelle part;GO:0005796,Golgi lumen;GO:0005737,cytoplasm;GO:0031012,extracellular matrix;GO:00…	GO:0008201,heparin binding;GO:0005488,binding;GO:0005198,structural molecule activity;GO:0005539,glycosaminoglycan binding;GO:0005201,extracellular matrix structural constituent;GO:0030246,carbohydrate binding;GO:0001871,pattern binding;GO:0030247,polysaccharide binding
226	evm.model.scaffold240.12979	evm.model.scaffold240.12979	sp|Q05707|COEA1_HUMAN	Collagen alpha-1(XIV) chain OS=Homo sapiens OX=9606 GN=COL14A1 PE=1 SV=3	COL14A1		up	1	3.84369	9.13913e-07					Protein digestion and absorption				ko04974,Protein digestion and absorption
477	evm.model.scaffold21.2120	evm.model.scaffold21.2120	sp|Q29626|PTGIS_BOVIN	Prostacyclin synthase OS=Bos taurus OX=9913 GN=PTGIS PE=1 SV=1	PTGIS		up	1	3.84792	0.000363832	metabolic process;regulation of biological process;biological regulation;response to stimulus;signaling;multi-organism process;multicellular organismal process;cellular process;positive regulation of biological process;developmental process;reproduction;reproductive process;negative regulation of biological process	extracellular region part;organelle;extracellular region;cell;organelle part;cell part	catalytic activity;binding	Secondary metabolites biosynthesis, transport and catabolism ;	Metabolic pathways;Arachidonic acid metabolism	GO:0051171,regulation of nitrogen compound metabolic process;GO:0032502,developmental process;GO:0045766,positive regulation of angiogenesis;GO:0001676,long-chain fatty acid metabolic process;GO:0046496,nicotinamide nucleotide metabolic process;GO:0048731,system development;GO:0009892,negative regulation of metabolic process;GO:0006769,nicotinamide metabolic process;GO:0009117,nucleotide metaboli…	GO:0005737,cytoplasm;GO:0044422,organelle part;GO:0005783,endoplasmic reticulum;GO:0031224,intrinsic to membrane;GO:0005901,caveola;GO:0005623,cell;GO:0043231,intracellular membrane-bounded organelle;GO:0043227,membrane-bounded organelle;GO:0016021,integral to membrane;GO:0005789,endoplasmic reticulum membrane;GO:0005576,extracellular region;GO:0044421,extracellular region part;GO:0042175,nuclear…	GO:0004497,monooxygenase activity;GO:0003824,catalytic activity;GO:0005515,protein binding;GO:0016853,isomerase activity;GO:0016860,intramolecular oxidoreductase activity;GO:0043167,ion binding;GO:0043169,cation binding;GO:0005506,iron ion binding;GO:0016491,oxidoreductase activity;GO:0046906,tetrapyrrole binding;GO:0005488,binding;GO:0046872,metal ion binding;GO:0046914,transition metal ion bind…	ko00590,Arachidonic acid metabolism;ko01100,Metabolic pathways
496	evm.model.scaffold312.14523	evm.model.scaffold312.14523	sp|Q8BTS4|NUP54_MOUSE	Nuclear pore complex protein Nup54 OS=Mus musculus OX=10090 GN=Nup54 PE=1 SV=1	Nup54		up	1	3.86497	0.0482493	cellular process;reproduction;viral reproduction;reproductive process;cellular component organization or biogenesis;biological adhesion;multi-organism process;localization;locomotion;establishment of localization	extracellular region part;membrane-enclosed lumen;organelle;organelle part;cell;extracellular region;cell part	transporter activity;molecular transducer activity;structural molecule activity;binding		Lysosome	GO:0034504,protein localization in nucleus;GO:0045184,establishment of protein localization;GO:0051179,localization;GO:0033036,macromolecule localization;GO:0022610,biological adhesion;GO:0006403,RNA localization;GO:0015031,protein transport;GO:0051234,establishment of localization;GO:0034613,cellular protein localization;GO:0016032,viral reproduction;GO:0022414,reproductive process;GO:0022415,vi…	GO:0044421,extracellular region part;GO:0043231,intracellular membrane-bounded organelle;GO:0043227,membrane-bounded organelle;GO:0005623,cell;GO:0044428,nuclear part;GO:0065010,extracellular membrane-bounded organelle;GO:0031988,membrane-bounded vesicle;GO:0044464,cell part;GO:0031224,intrinsic to membrane;GO:0005765,lysosomal membrane;GO:0005773,vacuole;GO:0016020,membrane;GO:0043226,organelle;…	GO:0005515,protein binding;GO:0005215,transporter activity;GO:0004872,receptor activity;GO:0005488,binding;GO:0004871,signal transducer activity;GO:0060089,molecular transducer activity;GO:0005198,structural molecule activity;GO:0019899,enzyme binding	ko04142,Lysosome
810	evm.model.scaffold367.15744	evm.model.scaffold367.15744	sp|Q17QH8|D39U1_BOVIN	Epimerase family protein SDR39U1 OS=Bos taurus OX=9913 GN=SDR39U1 PE=2 SV=1	SDR39U1		up	1	3.97126	0.0198903				General function prediction only ;
721	evm.model.scaffold105.8435	evm.model.scaffold105.8435	sp|P0DP23|CALM1_HUMAN	Calmodulin-1 OS=Homo sapiens OX=9606 GN=CALM1 PE=1 SV=1	CALM1		up	1	3.9772	0.0192957				Signal transduction mechanisms ; Cytoskeleton ; Cell cycle control, cell division, chromosome partitioning ; General function prediction only ;	Alzheimer's disease;Insulin signaling pathway;Gastric acid secretion;Neurotrophin signaling pathway;Salivary secretion;Glioma;Melanogenesis;Phototransduction;Long-term potentiation;Olfactory transduction;Calcium signaling pathway;Vascular smooth muscle contraction;Oocyte meiosis;Phototransduction - fly;Phosphatidylinositol signaling system;GnRH signaling pathway				ko04971,Gastric acid secretion;ko05010,Alzheimer's disease;ko04720,Long-term potentiation;ko04970,Salivary secretion;ko04745,Phototransduction - fly;ko04744,Phototransduction;ko04020,Calcium signaling pathway;ko05214,Glioma;ko04070,Phosphatidylinositol signaling system;ko04740,Olfactory transduction;ko04910,Insulin signaling pathway;ko04722,Neurotrophin signaling pathway;ko04916,Melanogenesis;ko0…
1156	evm.model.scaffold45.3968	evm.model.scaffold45.3968	sp|Q3B7N0|CAD13_BOVIN	Cadherin-13 OS=Bos taurus OX=9913 GN=CDH13 PE=2 SV=1	CDH13		up	1	4.07921	0.0059934
22	evm.model.scaffold107.8495	evm.model.scaffold107.8495	sp|P11047|LAMC1_HUMAN	Laminin subunit gamma-1 OS=Homo sapiens OX=9606 GN=LAMC1 PE=1 SV=3	LAMC1		up	1	4.08063	7.70569e-11				Cell motility ; Signal transduction mechanisms ;	Pathways in cancer;Small cell lung cancer;Toxoplasmosis;ECM-receptor interaction;Amoebiasis;Prion diseases;Focal adhesion				ko04512,ECM-receptor interaction;ko05222,Small cell lung cancer;ko05200,Pathways in cancer;ko05146,Amoebiasis;ko04510,Focal adhesion;ko05145,Toxoplasmosis;ko05020,Prion diseases
106	evm.model.scaffold125.9284	evm.model.scaffold125.9284	sp|O62654|DESM_BOVIN	Desmin OS=Bos taurus OX=9913 GN=DES PE=2 SV=3	DES		up	1	4.08615	2.4995e-10					Hypertrophic cardiomyopathy (HCM);Arrhythmogenic right ventricular cardiomyopathy (ARVC);Dilated cardiomyopathy				ko05412,Arrhythmogenic right ventricular cardiomyopathy (ARVC);ko05410,Hypertrophic cardiomyopathy (HCM);ko05414,Dilated cardiomyopathy
42	evm.model.scaffold135.9703	evm.model.scaffold135.9703	sp|Q16363|LAMA4_HUMAN	Laminin subunit alpha-4 OS=Homo sapiens OX=9606 GN=LAMA4 PE=1 SV=4	LAMA4		up	1	4.13976	4.79655e-08					Toxoplasmosis;Amoebiasis;ECM-receptor interaction;Focal adhesion;Pathways in cancer;Small cell lung cancer				ko05145,Toxoplasmosis;ko04510,Focal adhesion;ko05146,Amoebiasis;ko05222,Small cell lung cancer;ko05200,Pathways in cancer;ko04512,ECM-receptor interaction
47	evm.model.scaffold120.9050	evm.model.scaffold120.9050	sp|Q03252|LMNB2_HUMAN	Lamin-B2 OS=Homo sapiens OX=9606 GN=LMNB2 PE=1 SV=4	LMNB2		up	1	4.17173	1.02958e-06
1382	evm.model.scaffold1569.23777	evm.model.scaffold1569.23777	sp|P35503|UD13_HUMAN	UDP-glucuronosyltransferase 1A3 OS=Homo sapiens OX=9606 GN=UGT1A3 PE=1 SV=1	UGT1A3		up	1	4.18492	0.0403284	negative regulation of biological process;biological regulation;regulation of biological process;cellular process;metabolic process	organelle;macromolecular complex;cell part;cell;organelle part	binding;enzyme regulator activity;catalytic activity	Carbohydrate transport and metabolism ; Energy production and conversion ;	Metabolism of xenobiotics by cytochrome P450;Steroid hormone biosynthesis;Drug metabolism - cytochrome P450;Porphyrin and chlorophyll metabolism;Starch and sucrose metabolism;Metabolic pathways;Retinol metabolism;Ascorbate and aldarate metabolism;Pentose and glucuronate interconversions;Drug metabolism - other enzymes	GO:0008152,metabolic process;GO:0019217,regulation of fatty acid metabolic process;GO:0019748,secondary metabolic process;GO:0010565,regulation of cellular ketone metabolic process;GO:0043436,oxoacid metabolic process;GO:0065008,regulation of biological quality;GO:0006766,vitamin metabolic process;GO:0050789,regulation of biological process;GO:0044238,primary metabolic process;GO:0044237,cellular…	GO:0031224,intrinsic to membrane;GO:0032991,macromolecular complex;GO:0005783,endoplasmic reticulum;GO:0044422,organelle part;GO:0005737,cytoplasm;GO:0031226,intrinsic to plasma membrane;GO:0005789,endoplasmic reticulum membrane;GO:0016021,integral to membrane;GO:0043227,membrane-bounded organelle;GO:0043231,intracellular membrane-bounded organelle;GO:0005623,cell;GO:0044464,cell part;GO:0042175,…	GO:0042802,identical protein binding;GO:0005515,protein binding;GO:0030234,enzyme regulator activity;GO:0033293,monocarboxylic acid binding;GO:0042803,protein homodimerization activity;GO:0046983,protein dimerization activity;GO:0003824,catalytic activity;GO:0008289,lipid binding;GO:0031406,carboxylic acid binding;GO:0016757,transferase activity, transferring glycosyl groups;GO:0016740,transferas…	ko00830,Retinol metabolism;ko00980,Metabolism of xenobiotics by cytochrome P450;ko00140,Steroid hormone biosynthesis;ko00982,Drug metabolism - cytochrome P450;ko00053,Ascorbate and aldarate metabolism;ko01100,Metabolic pathways;ko00040,Pentose and glucuronate interconversions;ko00860,Porphyrin and chlorophyll metabolism;ko00983,Drug metabolism - other enzymes;ko00500,Starch and sucrose metabolism
52	evm.model.scaffold57.5666	evm.model.scaffold57.5666	sp|P14543|NID1_HUMAN	Nidogen-1 OS=Homo sapiens OX=9606 GN=NID1 PE=1 SV=3	NID1		up	1	4.2243	2.8392e-10
206	evm.model.scaffold755.20552	evm.model.scaffold755.20552	sp|P21809|PGS1_BOVIN	Biglycan OS=Bos taurus OX=9913 GN=BGN PE=1 SV=3	BGN		up	1	4.23696	1.47051e-05	multicellular organismal process;regulation of biological process;metabolic process;signaling;biological regulation;response to stimulus;negative regulation of biological process;cellular component organization or biogenesis;cellular process	extracellular region part;membrane-enclosed lumen;organelle;extracellular region;cell;organelle part;cell part	binding;enzyme regulator activity;structural molecule activity	Function unknown ;		GO:0016043,cellular component organization;GO:0005975,carbohydrate metabolic process;GO:0044272,sulfur compound biosynthetic process;GO:0048523,negative regulation of cellular process;GO:0044248,cellular catabolic process;GO:0043170,macromolecule metabolic process;GO:0044273,sulfur compound catabolic process;GO:0009101,glycoprotein biosynthetic process;GO:0030198,extracellular matrix organization…	GO:0031982,vesicle;GO:0070013,intracellular organelle lumen;GO:0005622,intracellular;GO:0043229,intracellular organelle;GO:0044446,intracellular organelle part;GO:0042383,sarcolemma;GO:0005775,vacuolar lumen;GO:0009986,cell surface;GO:0044431,Golgi apparatus part;GO:0070062,extracellular vesicular exosome;GO:0005886,plasma membrane;GO:0044437,vacuolar part;GO:0031012,extracellular matrix;GO:00057…	GO:0019207,kinase regulator activity;GO:0004860,protein kinase inhibitor activity;GO:0019210,kinase inhibitor activity;GO:0030247,polysaccharide binding;GO:0050840,extracellular matrix binding;GO:0030246,carbohydrate binding;GO:0030234,enzyme regulator activity;GO:0001871,pattern binding;GO:0019887,protein kinase regulator activity;GO:0005201,extracellular matrix structural constituent;GO:0004857…
204	evm.model.scaffold151.10421	evm.model.scaffold151.10421	sp|Q17QE3|GRL1A_BOVIN	DNA-directed RNA polymerase II subunit GRINL1A OS=Bos taurus OX=9913 GN=POLR2M PE=1 SV=2	POLR2M		up	1	4.2829	2.86049e-06	biological regulation;response to stimulus;signaling;cellular process;regulation of biological process	organelle part;cell;cell part;organelle	binding				GO:0030017,sarcomere;GO:0044425,membrane part;GO:0044444,cytoplasmic part;GO:0044448,cell cortex part;GO:0044459,plasma membrane part;GO:0019898,extrinsic to membrane;GO:0005938,cell cortex;GO:0044424,intracellular part;GO:0043226,organelle;GO:0043228,non-membrane-bounded organelle;GO:0016020,membrane;GO:0031674,I band;GO:0005856,cytoskeleton;GO:0030016,myofibril;GO:0044464,cell part;GO:0015629,a…	GO:0005488,binding;GO:0005515,protein binding
50	evm.model.scaffold78.6844	evm.model.scaffold78.6844	sp|Q29S21|K2C7_BOVIN	Keratin, type II cytoskeletal 7 OS=Bos taurus OX=9913 GN=KRT7 PE=2 SV=1	KRT7		up	1	4.32067	1.86622e-13	viral reproduction	organelle part;cell;extracellular region;cell part;macromolecular complex;extracellular region part;organelle	structural molecule activity;binding			GO:0016032,viral reproduction	GO:0044430,cytoskeletal part;GO:0005622,intracellular;GO:0043229,intracellular organelle;GO:0043230,extracellular organelle;GO:0005882,intermediate filament;GO:0031982,vesicle;GO:0043228,non-membrane-bounded organelle;GO:0043226,organelle;GO:0044424,intracellular part;GO:0070062,extracellular vesicular exosome;GO:0005634,nucleus;GO:0044446,intracellular organelle part;GO:0005856,cytoskeleton;GO:0…	GO:0005515,protein binding;GO:0005488,binding;GO:0005198,structural molecule activity
1388	evm.model.scaffold274.13765	evm.model.scaffold274.13765	sp|P60902|S10AA_BOVIN	Protein S100-A10 OS=Bos taurus OX=9913 GN=S100A10 PE=1 SV=2	S100A10		up	1	4.36741	0.0143035
102	evm.model.scaffold487.17872	evm.model.scaffold487.17872	sp|Q6NZI2|CAVN1_HUMAN	Caveolae-associated protein 1 OS=Homo sapiens OX=9606 GN=CAVIN1 PE=1 SV=1	CAVIN1		up	1	4.41993	0.0114928
10	evm.model.scaffold234.12817	evm.model.scaffold234.12817	sp|Q7Z406|MYH14_HUMAN	Myosin-14 OS=Homo sapiens OX=9606 GN=MYH14 PE=1 SV=2	MYH14		up	1	4.45349	2.14149e-12				Cytoskeleton ;	Viral myocarditis;Hypertrophic cardiomyopathy (HCM);Vascular smooth muscle contraction;Regulation of actin cytoskeleton;Tight junction;Dilated cardiomyopathy;Cardiac muscle contraction				ko04270,Vascular smooth muscle contraction;ko04260,Cardiac muscle contraction;ko05410,Hypertrophic cardiomyopathy (HCM);ko05416,Viral myocarditis;ko05414,Dilated cardiomyopathy;ko04530,Tight junction;ko04810,Regulation of actin cytoskeleton
259	evm.model.scaffold485.17820	evm.model.scaffold485.17820	sp|P39059|COFA1_HUMAN	Collagen alpha-1(XV) chain OS=Homo sapiens OX=9606 GN=COL15A1 PE=1 SV=2	COL15A1		up	1	4.54368	0.000172141					Protein digestion and absorption				ko04974,Protein digestion and absorption
201	evm.model.scaffold190.11473	evm.model.scaffold190.11473	sp|Q14315|FLNC_HUMAN	Filamin-C OS=Homo sapiens OX=9606 GN=FLNC PE=1 SV=3	FLNC		up	1	4.62696	5.50757e-08				Cytoskeleton ;	Focal adhesion;MAPK signaling pathway				ko04010,MAPK signaling pathway;ko04510,Focal adhesion
471	evm.model.scaffold12.1342	evm.model.scaffold12.1342	sp|Q0P5J4|K1C25_BOVIN	Keratin, type I cytoskeletal 25 OS=Bos taurus OX=9913 GN=KRT25 PE=2 SV=1	KRT25		up	1	4.65881	0.00391925	multicellular organismal process;developmental process;cellular component organization or biogenesis;cellular process	organelle part;cell;extracellular region;cell part;macromolecular complex;extracellular region part;organelle	structural molecule activity		Staphylococcus aureus infection;Pathogenic Escherichia coli infection	GO:0022404,molting cycle process;GO:0048513,organ development;GO:0032502,developmental process;GO:0009653,anatomical structure morphogenesis;GO:0032501,multicellular organismal process;GO:0048731,system development;GO:0001942,hair follicle development;GO:0009987,cellular process;GO:0022405,hair cycle process;GO:0048856,anatomical structure development;GO:0016043,cellular component organization;GO…	GO:0043228,non-membrane-bounded organelle;GO:0044424,intracellular part;GO:0070062,extracellular vesicular exosome;GO:0043226,organelle;GO:0044446,intracellular organelle part;GO:0044430,cytoskeletal part;GO:0005622,intracellular;GO:0043229,intracellular organelle;GO:0043230,extracellular organelle;GO:0005882,intermediate filament;GO:0031982,vesicle;GO:0045111,intermediate filament cytoskeleton;G…	GO:0005198,structural molecule activity	ko05150,Staphylococcus aureus infection;ko05130,Pathogenic Escherichia coli infection
1099	evm.model.scaffold727.20347	evm.model.scaffold727.20347	sp|Q6NUN0|ACSM5_HUMAN	Acyl-coenzyme A synthetase ACSM5, mitochondrial OS=Homo sapiens OX=9606 GN=ACSM5 PE=1 SV=2	ACSM5		up	1	4.70518	0.0282273				Lipid transport and metabolism ;	Metabolic pathways;Butanoate metabolism				ko00650,Butanoate metabolism;ko01100,Metabolic pathways
60	evm.model.scaffold123.9213	evm.model.scaffold123.9213	sp|Q15063|POSTN_HUMAN	Periostin OS=Homo sapiens OX=9606 GN=POSTN PE=1 SV=2	POSTN		up	1	4.71843	0				Cell wall/membrane/envelope biogenesis ;
519	evm.model.scaffold543.18529	evm.model.scaffold543.18529	sp|Q96RW7|HMCN1_HUMAN	Hemicentin-1 OS=Homo sapiens OX=9606 GN=HMCN1 PE=1 SV=2	HMCN1		up	1	4.88128	2.08417e-05					Dilated cardiomyopathy;Hypertrophic cardiomyopathy (HCM)				ko05410,Hypertrophic cardiomyopathy (HCM);ko05414,Dilated cardiomyopathy
941	evm.model.scaffold999.22084	evm.model.scaffold999.22084	sp|P19224|UD16_HUMAN	UDP-glucuronosyltransferase 1-6 OS=Homo sapiens OX=9606 GN=UGT1A6 PE=1 SV=2	UGT1A6		up	1	4.90927	0.00622889					Metabolism of xenobiotics by cytochrome P450;Porphyrin and chlorophyll metabolism;Starch and sucrose metabolism;Steroid hormone biosynthesis;Drug metabolism - cytochrome P450;Retinol metabolism;Metabolic pathways;Drug metabolism - other enzymes;Pentose and glucuronate interconversions;Ascorbate and aldarate metabolism				ko01100,Metabolic pathways;ko00040,Pentose and glucuronate interconversions;ko00053,Ascorbate and aldarate metabolism;ko00830,Retinol metabolism;ko00140,Steroid hormone biosynthesis;ko00980,Metabolism of xenobiotics by cytochrome P450;ko00982,Drug metabolism - cytochrome P450;ko00500,Starch and sucrose metabolism;ko00983,Drug metabolism - other enzymes;ko00860,Porphyrin and chlorophyll metabolism
432	evm.model.scaffold340.15061	evm.model.scaffold340.15061	sp|Q09YK1|CAV1_MUNMU	Caveolin-1 OS=Muntiacus muntjak OX=9888 GN=CAV1 PE=3 SV=1	CAV1		up	1	4.99555	0.0396182					Endocytosis;Viral myocarditis;Bacterial invasion of epithelial cells;Focal adhesion				ko05416,Viral myocarditis;ko04144,Endocytosis;ko04510,Focal adhesion;ko05100,Bacterial invasion of epithelial cells
851	evm.model.scaffold268.13680	evm.model.scaffold268.13680	sp|Q05927|5NTD_BOVIN	5'-nucleotidase OS=Bos taurus OX=9913 GN=NT5E PE=1 SV=2	NT5E		up	1	5.23439	0.0118858	multicellular organismal process;biological adhesion;response to stimulus;biological regulation;regulation of biological process;metabolic process;negative regulation of biological process;developmental process;positive regulation of biological process;cellular process	cell part;extracellular region;cell;organelle;extracellular region part	catalytic activity;binding	Nucleotide transport and metabolism ;	Metabolic pathways;Pyrimidine metabolism;Purine metabolism;Nicotinate and nicotinamide metabolism	GO:0045834,positive regulation of lipid metabolic process;GO:0022610,biological adhesion;GO:0048519,negative regulation of biological process;GO:0034655,nucleobase, nucleoside, nucleotide and nucleic acid catabolic process;GO:0009058,biosynthetic process;GO:0048583,regulation of response to stimulus;GO:0050728,negative regulation of inflammatory response;GO:0006163,purine nucleotide metabolic pro…	GO:0005623,cell;GO:0065010,extracellular membrane-bounded organelle;GO:0016021,integral to membrane;GO:0044421,extracellular region part;GO:0005576,extracellular region;GO:0043227,membrane-bounded organelle;GO:0031988,membrane-bounded vesicle;GO:0044464,cell part;GO:0005737,cytoplasm;GO:0031224,intrinsic to membrane;GO:0044424,intracellular part;GO:0043226,organelle;GO:0070062,extracellular vesic…	GO:0043169,cation binding;GO:0005506,iron ion binding;GO:0043167,ion binding;GO:0046914,transition metal ion binding;GO:0005488,binding;GO:0046872,metal ion binding;GO:0003824,catalytic activity;GO:0016788,hydrolase activity, acting on ester bonds;GO:0000166,nucleotide binding;GO:0016787,hydrolase activity	ko00760,Nicotinate and nicotinamide metabolism;ko00230,Purine metabolism;ko01100,Metabolic pathways;ko00240,Pyrimidine metabolism
68	evm.model.scaffold49.4475	evm.model.scaffold49.4475	sp|Q92817|EVPL_HUMAN	Envoplakin OS=Homo sapiens OX=9606 GN=EVPL PE=1 SV=3	EVPL		up	1	5.37646	4.40635e-13
1091	evm.model.scaffold13.1352	evm.model.scaffold13.1352	sp|P03987|IGHG3_MOUSE	Ig gamma-3 chain C region OS=Mus musculus OX=10090 PE=1 SV=2	--		up	1	5.49655	0.033719					Phagosome;Natural killer cell mediated cytotoxicity;Calcium signaling pathway;Viral myocarditis;Fc gamma R-mediated phagocytosis;Amoebiasis;Primary immunodeficiency;Systemic lupus erythematosus;Intestinal immune network for IgA production;Autoimmune thyroid disease;Dilated cardiomyopathy;Asthma;Staphylococcus aureus infection;Allograft rejection;Hematopoietic cell lineage;Leishmaniasis;Fc epsilon…				ko04650,Natural killer cell mediated cytotoxicity;ko04640,Hematopoietic cell lineage;ko05340,Primary immunodeficiency;ko05146,Amoebiasis;ko05140,Leishmaniasis;ko05322,Systemic lupus erythematosus;ko04666,Fc gamma R-mediated phagocytosis;ko05150,Staphylococcus aureus infection;ko05310,Asthma;ko04145,Phagosome;ko04672,Intestinal immune network for IgA production;ko04020,Calcium signaling pathway;ko…
76	evm.model.scaffold351.15201	evm.model.scaffold351.15201	sp|O18809|CP2F3_CAPHI	Cytochrome P450 2F3 OS=Capra hircus OX=9925 GN=CYP2F3 PE=2 SV=1	CYP2F3		up	1	5.55107	3.81246e-07	response to stimulus;cellular process;metabolic process	organelle part;cell;cell part;organelle	binding;catalytic activity	Secondary metabolites biosynthesis, transport and catabolism ;	Metabolism of xenobiotics by cytochrome P450	GO:0019752,carboxylic acid metabolic process;GO:0006629,lipid metabolic process;GO:0019373,epoxygenase P450 pathway;GO:0019369,arachidonic acid metabolic process;GO:0006082,organic acid metabolic process;GO:0050896,response to stimulus;GO:0006725,cellular aromatic compound metabolic process;GO:0001676,long-chain fatty acid metabolic process;GO:0009987,cellular process;GO:0009410,response to xenob…	GO:0044446,intracellular organelle part;GO:0043226,organelle;GO:0044424,intracellular part;GO:0044432,endoplasmic reticulum part;GO:0016020,membrane;GO:0012505,endomembrane system;GO:0044425,membrane part;GO:0031090,organelle membrane;GO:0043229,intracellular organelle;GO:0005622,intracellular;GO:0044444,cytoplasmic part;GO:0044464,cell part;GO:0042175,nuclear envelope-endoplasmic reticulum netwo…	GO:0020037,heme binding;GO:0046914,transition metal ion binding;GO:0016705,oxidoreductase activity, acting on paired donors, with incorporation or reduction of molecular oxygen;GO:0005488,binding;GO:0016712,oxidoreductase activity, acting on paired donors, with incorporation or reduction of molecular oxygen, reduced flavin or flavoprotein as one donor, and incorporation of one atom of oxygen;GO:0…	ko00980,Metabolism of xenobiotics by cytochrome P450
1062	evm.model.scaffold117.8943	evm.model.scaffold117.8943	sp|P63048|RL40_BOVIN	Ubiquitin-60S ribosomal protein L40 OS=Bos taurus OX=9913 GN=UBA52 PE=1 SV=2	UBA52		up	1	5.76571	0.0153516				Posttranslational modification, protein turnover, chaperones ;Translation, ribosomal structure and biogenesis ;	Ribosome				ko03010,Ribosome
43	evm.model.scaffold43.3925	evm.model.scaffold43.3925	sp|P48616|VIME_BOVIN	Vimentin OS=Bos taurus OX=9913 GN=VIM PE=1 SV=3	VIM		up	1	5.78647	1.4697e-07
328	evm.model.scaffold182.11266	evm.model.scaffold182.11266	sp|Q5E9M8|SFXN1_BOVIN	Sideroflexin-1 OS=Bos taurus OX=9913 GN=SFXN1 PE=2 SV=3	SFXN1		up	1	5.86729	0.00477042	biological regulation;immune system process;cellular process;establishment of localization;developmental process;localization;multicellular organismal process	organelle part;cell;cell part;organelle	transporter activity		Ubiquitin mediated proteolysis;Cell cycle;Progesterone-mediated oocyte maturation;Oocyte meiosis	GO:0048856,anatomical structure development;GO:0050801,ion homeostasis;GO:0055066,di-, tri-valent inorganic cation homeostasis;GO:0007275,multicellular organismal development;GO:0048513,organ development;GO:0002520,immune system development;GO:0032502,developmental process;GO:0048534,hemopoietic or lymphoid organ development;GO:0032501,multicellular organismal process;GO:0048878,chemical homeosta…	GO:0031967,organelle envelope;GO:0005739,mitochondrion;GO:0005622,intracellular;GO:0043229,intracellular organelle;GO:0031090,organelle membrane;GO:0044425,membrane part;GO:0044444,cytoplasmic part;GO:0044446,intracellular organelle part;GO:0043226,organelle;GO:0044424,intracellular part;GO:0016020,membrane;GO:0005740,mitochondrial envelope;GO:0044429,mitochondrial part;GO:0019866,organelle inner…	GO:0022891,substrate-specific transmembrane transporter activity;GO:0015075,ion transmembrane transporter activity;GO:0005215,transporter activity;GO:0022857,transmembrane transporter activity;GO:0022892,substrate-specific transporter activity	ko04120,Ubiquitin mediated proteolysis;ko04914,Progesterone-mediated oocyte maturation;ko04110,Cell cycle;ko04114,Oocyte meiosis
197	evm.model.scaffold47.4138	evm.model.scaffold47.4138	sp|P55906|BGH3_BOVIN	Transforming growth factor-beta-induced protein ig-h3 OS=Bos taurus OX=9913 GN=TGFBI PE=1 SV=2	TGFBI		up	1	5.89466	1.68849e-06				Cell wall/membrane/envelope biogenesis ;
1297	evm.model.scaffold254.13345	evm.model.scaffold254.13345	sp|P19879|MIME_BOVIN	Mimecan OS=Bos taurus OX=9913 GN=OGN PE=1 SV=2	OGN		up	1	5.90127	0.019291	cellular process;developmental process;negative regulation of biological process;cellular component organization or biogenesis;regulation of biological process;metabolic process;signaling;biological regulation;response to stimulus;multicellular organismal process;locomotion;growth;cell proliferation	extracellular region;cell;organelle part;cell part;extracellular region part;membrane-enclosed lumen;organelle	binding			GO:0042339,keratan sulfate metabolic process;GO:0009987,cellular process;GO:0010975,regulation of neuron projection development;GO:0032501,multicellular organismal process;GO:0030203,glycosaminoglycan metabolic process;GO:0048699,generation of neurons;GO:0048856,anatomical structure development;GO:0051239,regulation of multicellular organismal process;GO:0007399,nervous system development;GO:0048…	GO:0044446,intracellular organelle part;GO:0005775,vacuolar lumen;GO:0044431,Golgi apparatus part;GO:0070062,extracellular vesicular exosome;GO:0031982,vesicle;GO:0005615,extracellular space;GO:0070013,intracellular organelle lumen;GO:0005622,intracellular;GO:0043229,intracellular organelle;GO:0043233,organelle lumen;GO:0005576,extracellular region;GO:0005578,proteinaceous extracellular matrix;GO…	GO:0030246,carbohydrate binding;GO:0005515,protein binding;GO:0005102,receptor binding;GO:0001871,pattern binding;GO:0008083,growth factor activity;GO:0030247,polysaccharide binding;GO:0008201,heparin binding;GO:0005488,binding;GO:0005539,glycosaminoglycan binding
1154	evm.model.scaffold122.9208	evm.model.scaffold122.9208	sp|P81282|CSPG2_BOVIN	Versican core protein OS=Bos taurus OX=9913 GN=VCAN PE=1 SV=2	VCAN		up	1	5.95732	0.00184361					Cell adhesion molecules (CAMs)				ko04514,Cell adhesion molecules (CAMs)
1086	evm.model.scaffold137.9840	evm.model.scaffold137.9840	sp|Q8NFJ5|RAI3_HUMAN	Retinoic acid-induced protein 3 OS=Homo sapiens OX=9606 GN=GPRC5A PE=1 SV=2	GPRC5A		up	1	6.1598	0.00567608
123	evm.model.scaffold403.16472	evm.model.scaffold403.16472	sp|P22105|TENX_HUMAN	Tenascin-X OS=Homo sapiens OX=9606 GN=TNXB PE=1 SV=5	TNXB		up	1	7.53034	0	cellular component organization or biogenesis;multicellular organismal process;biological adhesion;metabolic process;cellular process	cell part;extracellular region;cell;extracellular region part	binding	General function prediction only ;	Focal adhesion;ECM-receptor interaction	GO:0043062,extracellular structure organization;GO:0007155,cell adhesion;GO:0032501,multicellular organismal process;GO:0009987,cellular process;GO:0022607,cellular component assembly;GO:0043170,macromolecule metabolic process;GO:0016043,cellular component organization;GO:0030029,actin filament-based process;GO:0010926,anatomical structure formation;GO:0044085,cellular component biogenesis;GO:004…	GO:0044464,cell part;GO:0005623,cell;GO:0005578,proteinaceous extracellular matrix;GO:0044421,extracellular region part;GO:0005581,collagen;GO:0005576,extracellular region;GO:0044420,extracellular matrix part;GO:0005622,intracellular;GO:0031012,extracellular matrix	GO:0008201,heparin binding;GO:0005539,glycosaminoglycan binding;GO:0005488,binding;GO:0032403,protein complex binding;GO:0030246,carbohydrate binding;GO:0005515,protein binding;GO:0001871,pattern binding;GO:0005102,receptor binding;GO:0005178,integrin binding;GO:0030247,polysaccharide binding	ko04512,ECM-receptor interaction;ko04510,Focal adhesion
706	evm.model.scaffold364.15680	evm.model.scaffold364.15680	sp|Q5E9F2|HMOX1_BOVIN	Heme oxygenase 1 OS=Bos taurus OX=9913 GN=HMOX1 PE=1 SV=1	HMOX1		up	1	7.90895	0.00121902				Inorganic ion transport and metabolism ;	Porphyrin and chlorophyll metabolism				ko00860,Porphyrin and chlorophyll metabolism
1503	evm.model.scaffold82.7102	evm.model.scaffold82.7102	sp|Q95M12|LGMN_BOVIN	Legumain OS=Bos taurus OX=9913 GN=LGMN PE=1 SV=1	LGMN		up	1	8.71498	0.0334215	negative regulation of biological process;cellular process;positive regulation of biological process;multicellular organismal process;growth;regulation of biological process;metabolic process;signaling;response to stimulus;death;immune system process;biological regulation	cell part;organelle part;cell;extracellular region;organelle;membrane-enclosed lumen;extracellular region part	catalytic activity	Posttranslational modification, protein turnover, chaperones ;	Antigen processing and presentation;Lysosome	GO:0019884,antigen processing and presentation of exogenous antigen;GO:0008152,metabolic process;GO:0060548,negative regulation of cell death;GO:0045089,positive regulation of innate immune response;GO:0043112,receptor metabolic process;GO:0007154,cell communication;GO:0031349,positive regulation of defense response;GO:0019538,protein metabolic process;GO:0065007,biological regulation;GO:0009056,…	GO:0044437,vacuolar part;GO:0044422,organelle part;GO:0045177,apical part of cell;GO:0005737,cytoplasm;GO:0005773,vacuole;GO:0043233,organelle lumen;GO:0031988,membrane-bounded vesicle;GO:0044464,cell part;GO:0044421,extracellular region part;GO:0005576,extracellular region;GO:0043231,intracellular membrane-bounded organelle;GO:0043227,membrane-bounded organelle;GO:0005764,lysosome;GO:0005623,cel…	GO:0070011,peptidase activity, acting on L-amino acid peptides;GO:0003824,catalytic activity;GO:0008234,cysteine-type peptidase activity;GO:0008233,peptidase activity;GO:0004197,cysteine-type endopeptidase activity;GO:0004175,endopeptidase activity;GO:0016787,hydrolase activity	ko04612,Antigen processing and presentation;ko04142,Lysosome
14	evm.model.scaffold12.1228	evm.model.scaffold12.1228	sp|P02453|CO1A1_BOVIN	Collagen alpha-1(I) chain OS=Bos taurus OX=9913 GN=COL1A1 PE=1 SV=3	COL1A1		up	1	9.26517	1.7634e-07					Protein digestion and absorption;Focal adhesion;Amoebiasis;ECM-receptor interaction				ko05146,Amoebiasis;ko04974,Protein digestion and absorption;ko04510,Focal adhesion;ko04512,ECM-receptor interaction
171	evm.model.scaffold248.13151	evm.model.scaffold248.13151	sp|Q3SYU9|MVP_BOVIN	Major vault protein OS=Bos taurus OX=9913 GN=MVP PE=2 SV=1	MVP		up	1	13.2691	2.50775e-10
692	evm.model.scaffold382.16114	evm.model.scaffold382.16114	sp|Q7YRL2|CNN1_SHEEP	Calponin-1 OS=Ovis aries OX=9940 GN=CNN1 PE=2 SV=1	CNN1		up	1	14.34	0.000171613				Cytoskeleton ;	Adherens junction				ko04520,Adherens junction

## Sheet: Supplementary Table 2
GO_biological_ process annotation analysis of down-regulated proteins
Ontology	Class	number_of_Pne-Ctrl_down_ID	proteins_of_Pne-Ctrl_down_ID	Pro
biological_process	cellular process	152	evm.model.scaffold2.170; evm.model.scaffold45.4052; evm.model.scaffold755.20566; evm.model.scaffold5.506; evm.model.scaffold51.4644; evm.model.scaffold70.6343; evm.model.scaffold139.9914; evm.model.scaffold183.11311; evm.model.scaffold248.13201; evm.model.scaffold619.19483; evm.model.scaffold88.7567; evm.model.scaffold5.583; evm.model.scaffold572.18961; evm.model.scaffold34.3222; evm.model.scaffo…	sp|Q64727|VINC_MOUSE;sp|Q3SZM7|DPEP1_BOVIN;sp|P98171|RHG04_HUMAN;sp|P11387|TOP1_HUMAN;sp|Q08174|PCDH1_HUMAN;sp|Q6URK6|CADH5_BOVIN;sp|Q6ECI6|ITB2_SHEEP;sp|Q9P258|RCC2_HUMAN;sp|Q13349|ITAD_HUMAN;sp|Q3SWY2|ILK_BOVIN;sp|Q3ZBZ8|STIP1_BOVIN;sp|Q9H444|CHM4B_HUMAN;sp|Q9DB34|CHM2A_MOUSE;sp|P27708|PYR1_HUMAN;sp|P52193|CALR_BOVIN;sp|Q3MHZ8|LEG9_BOVIN;sp|Q5TC82|RC3H1_HUMAN;sp|P28782|S10A8_BOVIN;sp|P28783|S10…
biological_process	metabolic process	126	evm.model.scaffold5.506; evm.model.scaffold34.3222; evm.model.scaffold117.8910; evm.model.scaffold234.12740; evm.model.scaffold38.3532; evm.model.scaffold466.17528; evm.model.scaffold591.19140; evm.model.scaffold130.9541; evm.model.scaffold487.17858; evm.model.scaffold120.9152; evm.model.scaffold3.303; evm.model.scaffold623.19521; evm.model.scaffold5.492; evm.model.scaffold22.2240; evm.model.scaf…	sp|P11387|TOP1_HUMAN;sp|P27708|PYR1_HUMAN;sp|A5PK45|GT251_BOVIN;sp|Q9NZN4|EHD2_HUMAN;sp|Q9H7F0|AT133_HUMAN;sp|O00160|MYO1F_HUMAN;sp|Q29RV1|PDIA4_BOVIN;sp|Q2KIG5|THAS_BOVIN;sp|Q2TCH3|ACLY_SHEEP;sp|Q2UVX4|CO3_BOVIN;sp|P01031|CO5_HUMAN;sp|P46193|ANXA1_BOVIN;sp|Q13247|SRSF6_HUMAN;sp|Q5NVN0|KPYM_PONAB;sp|O02827|MYLK_SHEEP;sp|P28800|A2AP_BOVIN;sp|Q3T052|ITIH4_BOVIN;sp|Q1JPB0|ILEU_BOVIN;sp|A6QPQ2|SPA38_…
biological_process	biological regulation	123	evm.model.scaffold2.170; evm.model.scaffold45.4052; evm.model.scaffold755.20566; evm.model.scaffold139.9914; evm.model.scaffold183.11311; evm.model.scaffold248.13201; evm.model.scaffold619.19483; evm.model.scaffold88.7567; evm.model.scaffold314.14590; evm.model.scaffold408.16662; evm.model.scaffold154.10489; evm.model.scaffold148.10355; evm.model.scaffold148.10357; evm.model.scaffold16.1650; evm.…	sp|Q64727|VINC_MOUSE;sp|Q3SZM7|DPEP1_BOVIN;sp|P98171|RHG04_HUMAN;sp|Q6ECI6|ITB2_SHEEP;sp|Q9P258|RCC2_HUMAN;sp|Q13349|ITAD_HUMAN;sp|Q3SWY2|ILK_BOVIN;sp|Q3ZBZ8|STIP1_BOVIN;sp|P52193|CALR_BOVIN;sp|Q3MHZ8|LEG9_BOVIN;sp|Q5TC82|RC3H1_HUMAN;sp|P28782|S10A8_BOVIN;sp|P28783|S10A9_BOVIN;sp|Q76LV1|HS90B_BOVIN;sp|P81286|PLMN_SHEEP;sp|Q29477|TRFL_CAPHI;sp|Q2UVX4|CO3_BOVIN;sp|P01031|CO5_HUMAN;sp|Q3UP87|ELNE_MO…
biological_process	regulation of biological process	110	evm.model.scaffold2.170; evm.model.scaffold45.4052; evm.model.scaffold755.20566; evm.model.scaffold139.9914; evm.model.scaffold183.11311; evm.model.scaffold248.13201; evm.model.scaffold619.19483; evm.model.scaffold88.7567; evm.model.scaffold314.14590; evm.model.scaffold408.16662; evm.model.scaffold154.10489; evm.model.scaffold256.13395; evm.model.scaffold511.18148; evm.model.scaffold120.9152; evm…	sp|Q64727|VINC_MOUSE;sp|Q3SZM7|DPEP1_BOVIN;sp|P98171|RHG04_HUMAN;sp|Q6ECI6|ITB2_SHEEP;sp|Q9P258|RCC2_HUMAN;sp|Q13349|ITAD_HUMAN;sp|Q3SWY2|ILK_BOVIN;sp|Q3ZBZ8|STIP1_BOVIN;sp|P52193|CALR_BOVIN;sp|Q3MHZ8|LEG9_BOVIN;sp|Q5TC82|RC3H1_HUMAN;sp|P81286|PLMN_SHEEP;sp|Q29477|TRFL_CAPHI;sp|Q2UVX4|CO3_BOVIN;sp|P01031|CO5_HUMAN;sp|Q3UP87|ELNE_MOUSE;sp|P02549|SPTA1_HUMAN;sp|P11277|SPTB1_HUMAN;sp|Q28298|RRBP1_CA…
biological_process	response to stimulus	103	evm.model.scaffold139.9914; evm.model.scaffold183.11311; evm.model.scaffold248.13201; evm.model.scaffold619.19483; evm.model.scaffold88.7567; evm.model.scaffold314.14590; evm.model.scaffold408.16662; evm.model.scaffold47.4221; evm.model.scaffold511.18148; evm.model.scaffold120.9152; evm.model.scaffold3.303; evm.model.scaffold120.9085; evm.model.scaffold456.17366; evm.model.scaffold49.4385; evm.mo…	sp|Q6ECI6|ITB2_SHEEP;sp|Q9P258|RCC2_HUMAN;sp|Q13349|ITAD_HUMAN;sp|Q3SWY2|ILK_BOVIN;sp|Q3ZBZ8|STIP1_BOVIN;sp|P52193|CALR_BOVIN;sp|Q3MHZ8|LEG9_BOVIN;sp|P20160|CAP7_HUMAN;sp|Q29477|TRFL_CAPHI;sp|Q2UVX4|CO3_BOVIN;sp|P01031|CO5_HUMAN;sp|Q3SYU2|EF2_BOVIN;sp|P38657|PDIA3_BOVIN;sp|P05307|PDIA1_BOVIN;sp|Q29RV1|PDIA4_BOVIN;sp|Q28178|TSP1_BOVIN;sp|Q3UP87|ELNE_MOUSE;sp|P02549|SPTA1_HUMAN;sp|P11277|SPTB1_HUMA…
biological_process	localization	95	evm.model.scaffold2.170; evm.model.scaffold45.4052; evm.model.scaffold755.20566; evm.model.scaffold5.583; evm.model.scaffold572.18961; evm.model.scaffold314.14590; evm.model.scaffold408.16662; evm.model.scaffold148.10355; evm.model.scaffold148.10357; evm.model.scaffold6.672; evm.model.scaffold19.1973; evm.model.scaffold91.7769; evm.model.scaffold30.2839; evm.model.scaffold511.18148; evm.model.sca…	sp|Q64727|VINC_MOUSE;sp|Q3SZM7|DPEP1_BOVIN;sp|P98171|RHG04_HUMAN;sp|Q9H444|CHM4B_HUMAN;sp|Q9DB34|CHM2A_MOUSE;sp|P52193|CALR_BOVIN;sp|Q3MHZ8|LEG9_BOVIN;sp|P28782|S10A8_BOVIN;sp|P28783|S10A9_BOVIN;sp|Q0V8F1|CORO7_BOVIN;sp|P55072|TERA_HUMAN;sp|Q95M18|ENPL_BOVIN;sp|P30152|NGAL_RAT;sp|Q29477|TRFL_CAPHI;sp|P01031|CO5_HUMAN;sp|Q9P258|RCC2_HUMAN;sp|P81948|TBA4A_BOVIN;sp|P68362|TBA1A_CRIGR;sp|Q3UP87|ELNE_…
biological_process	cellular component organization or biogenesis	91	evm.model.scaffold2.170; evm.model.scaffold16.1650; evm.model.scaffold154.10489; evm.model.scaffold5.492; evm.model.scaffold351.15262; evm.model.scaffold698.20177; evm.model.scaffold183.11309; evm.model.scaffold619.19483; evm.model.scaffold102.8303; evm.model.scaffold129.9482; evm.model.scaffold1309.23224; evm.model.scaffold139.9914; evm.model.scaffold248.13131; evm.model.scaffold623.19521; evm.m…	sp|Q64727|VINC_MOUSE;sp|Q76LV1|HS90B_BOVIN;sp|Q5TC82|RC3H1_HUMAN;sp|Q13247|SRSF6_HUMAN;sp|A5D7D1|ACTN4_BOVIN;sp|O97758|ZO1_CANLF;sp|Q9UM07|PADI4_HUMAN;sp|Q3SWY2|ILK_BOVIN;sp|P00735|THRB_BOVIN;sp|P00542|FES_FSVGA;sp|P02549|SPTA1_HUMAN;sp|Q6ECI6|ITB2_SHEEP;sp|Q92176|COR1A_BOVIN;sp|P46193|ANXA1_BOVIN;sp|O46510|EPB42_BOVIN;sp|Q3UP87|ELNE_MOUSE;sp|Q95168|ZO2_CANLF;sp|Q9P258|RCC2_HUMAN;sp|P05164|PERM_H…
biological_process	multicellular organismal process	87	evm.model.scaffold408.16662; evm.model.scaffold623.19521; evm.model.scaffold511.18148; evm.model.scaffold78.6837; evm.model.scaffold2.170; evm.model.scaffold48.4357; evm.model.scaffold619.19483; evm.model.scaffold215.12111; evm.model.scaffold102.8303; evm.model.scaffold35.3354; evm.model.scaffold154.10489; evm.model.scaffold837.21223; evm.model.scaffold120.9152; evm.model.scaffold3.303; evm.model…	sp|Q3MHZ8|LEG9_BOVIN;sp|P46193|ANXA1_BOVIN;sp|Q29477|TRFL_CAPHI;sp|P37023|ACVL1_HUMAN;sp|Q64727|VINC_MOUSE;sp|O75533|SF3B1_HUMAN;sp|Q3SWY2|ILK_BOVIN;sp|P28800|A2AP_BOVIN;sp|P00735|THRB_BOVIN;sp|P06579|TRBM_BOVIN;sp|Q5TC82|RC3H1_HUMAN;sp|O46510|EPB42_BOVIN;sp|Q2UVX4|CO3_BOVIN;sp|P01031|CO5_HUMAN;sp|P80311|PPIB_BOVIN;sp|P81286|PLMN_SHEEP;sp|Q3UP87|ELNE_MOUSE;sp|P05164|PERM_HUMAN;sp|P20160|CAP7_HUMA…
biological_process	establishment of localization	82	evm.model.scaffold5.583; evm.model.scaffold572.18961; evm.model.scaffold6.672; evm.model.scaffold19.1973; evm.model.scaffold91.7769; evm.model.scaffold30.2839; evm.model.scaffold511.18148; evm.model.scaffold183.11311; evm.model.scaffold125.9289; evm.model.scaffold770.20696; evm.model.scaffold47.4218; evm.model.scaffold623.19521; evm.model.scaffold5.492; evm.model.scaffold607.19321; evm.model.scaf…	sp|Q9H444|CHM4B_HUMAN;sp|Q9DB34|CHM2A_MOUSE;sp|Q0V8F1|CORO7_BOVIN;sp|P55072|TERA_HUMAN;sp|Q95M18|ENPL_BOVIN;sp|P30152|NGAL_RAT;sp|Q29477|TRFL_CAPHI;sp|Q9P258|RCC2_HUMAN;sp|P81948|TBA4A_BOVIN;sp|P68362|TBA1A_CRIGR;sp|Q3UP87|ELNE_MOUSE;sp|P46193|ANXA1_BOVIN;sp|Q13247|SRSF6_HUMAN;sp|Q9UMR2|DD19B_HUMAN;sp|P38657|PDIA3_BOVIN;sp|P40763|STAT3_HUMAN;sp|A5D7D1|ACTN4_BOVIN;sp|P28782|S10A8_BOVIN;sp|P28783|S…
biological_process	developmental process	72	evm.model.scaffold408.16662; evm.model.scaffold2.170; evm.model.scaffold623.19521; evm.model.scaffold48.4357; evm.model.scaffold619.19483; evm.model.scaffold215.12111; evm.model.scaffold102.8303; evm.model.scaffold129.9482; evm.model.scaffold1309.23224; evm.model.scaffold139.9914; evm.model.scaffold248.13131; evm.model.scaffold837.21223; evm.model.scaffold154.10489; evm.model.scaffold474.17688; e…	sp|Q3MHZ8|LEG9_BOVIN;sp|Q64727|VINC_MOUSE;sp|P46193|ANXA1_BOVIN;sp|O75533|SF3B1_HUMAN;sp|Q3SWY2|ILK_BOVIN;sp|P28800|A2AP_BOVIN;sp|P00735|THRB_BOVIN;sp|P00542|FES_FSVGA;sp|P02549|SPTA1_HUMAN;sp|Q6ECI6|ITB2_SHEEP;sp|Q92176|COR1A_BOVIN;sp|O46510|EPB42_BOVIN;sp|Q5TC82|RC3H1_HUMAN;sp|P80311|PPIB_BOVIN;sp|P81286|PLMN_SHEEP;sp|P52176|MMP9_BOVIN;sp|Q13349|ITAD_HUMAN;sp|Q0VCX2|BIP_BOVIN;sp|O02827|MYLK_SHE…
biological_process	positive regulation of biological process	65	evm.model.scaffold314.14590; evm.model.scaffold408.16662; evm.model.scaffold120.9152; evm.model.scaffold3.303; evm.model.scaffold619.19483; evm.model.scaffold368.15821; evm.model.scaffold248.13131; evm.model.scaffold91.7769; evm.model.scaffold139.9914; evm.model.scaffold248.13201; evm.model.scaffold1309.23224; evm.model.scaffold623.19521; evm.model.scaffold19.1973; evm.model.scaffold809.21014; ev…	sp|P52193|CALR_BOVIN;sp|Q3MHZ8|LEG9_BOVIN;sp|Q2UVX4|CO3_BOVIN;sp|P01031|CO5_HUMAN;sp|Q3SWY2|ILK_BOVIN;sp|A6QLG5|RS9_BOVIN;sp|Q92176|COR1A_BOVIN;sp|Q95M18|ENPL_BOVIN;sp|Q6ECI6|ITB2_SHEEP;sp|Q13349|ITAD_HUMAN;sp|P02549|SPTA1_HUMAN;sp|P46193|ANXA1_BOVIN;sp|P55072|TERA_HUMAN;sp|Q4R7Y4|GBLP_MACFA;sp|Q9BQG0|MBB1A_HUMAN;sp|O75533|SF3B1_HUMAN;sp|P00542|FES_FSVGA;sp|Q9P258|RCC2_HUMAN;sp|P20160|CAP7_HUMAN;…
biological_process	signaling	60	evm.model.scaffold139.9914; evm.model.scaffold183.11311; evm.model.scaffold248.13201; evm.model.scaffold619.19483; evm.model.scaffold88.7567; evm.model.scaffold511.18148; evm.model.scaffold1309.23224; evm.model.scaffold69.6333; evm.model.scaffold314.14590; evm.model.scaffold35.3318; evm.model.scaffold35.3354; evm.model.scaffold90.7735; evm.model.scaffold963.21930; evm.model.scaffold140.9969; evm.…	sp|Q6ECI6|ITB2_SHEEP;sp|Q9P258|RCC2_HUMAN;sp|Q13349|ITAD_HUMAN;sp|Q3SWY2|ILK_BOVIN;sp|Q3ZBZ8|STIP1_BOVIN;sp|Q29477|TRFL_CAPHI;sp|P02549|SPTA1_HUMAN;sp|P11277|SPTB1_HUMAN;sp|P52193|CALR_BOVIN;sp|Q28298|RRBP1_CANLF;sp|P06579|TRBM_BOVIN;sp|Q3SYV4|CAP1_BOVIN;sp|P81287|ANXA5_BOVIN;sp|Q0VCX2|BIP_BOVIN;sp|A6H7I5|DYN2_BOVIN;sp|P20160|CAP7_HUMAN;sp|P19525|E2AK2_HUMAN;sp|Q95M18|ENPL_BOVIN;sp|Q3MHZ8|LEG9_BO…
biological_process	negative regulation of biological process	55	evm.model.scaffold2.170; evm.model.scaffold45.4052; evm.model.scaffold755.20566; evm.model.scaffold154.10489; evm.model.scaffold408.16662; evm.model.scaffold256.13395; evm.model.scaffold511.18148; evm.model.scaffold47.4218; evm.model.scaffold314.14590; evm.model.scaffold140.9969; evm.model.scaffold382.16087; evm.model.scaffold3.303; evm.model.scaffold61.5947; evm.model.scaffold248.13131; evm.mode…	sp|Q64727|VINC_MOUSE;sp|Q3SZM7|DPEP1_BOVIN;sp|P98171|RHG04_HUMAN;sp|Q5TC82|RC3H1_HUMAN;sp|Q3MHZ8|LEG9_BOVIN;sp|P81286|PLMN_SHEEP;sp|Q29477|TRFL_CAPHI;sp|Q3UP87|ELNE_MOUSE;sp|P52193|CALR_BOVIN;sp|Q0VCX2|BIP_BOVIN;sp|A6H7I5|DYN2_BOVIN;sp|P01031|CO5_HUMAN;sp|P61286|PABP1_BOVIN;sp|Q92176|COR1A_BOVIN;sp|P00735|THRB_BOVIN;sp|P06579|TRBM_BOVIN;sp|P37023|ACVL1_HUMAN;sp|Q28178|TSP1_BOVIN;sp|Q76LV1|HS90B_B…
biological_process	immune system process	53	evm.model.scaffold314.14590; evm.model.scaffold408.16662; evm.model.scaffold154.10489; evm.model.scaffold47.4221; evm.model.scaffold120.9152; evm.model.scaffold3.303; evm.model.scaffold837.21223; evm.model.scaffold91.7769; evm.model.scaffold139.9914; evm.model.scaffold248.13201; evm.model.scaffold1309.23224; evm.model.scaffold248.13131; evm.model.scaffold623.19521; evm.model.scaffold21.2147; evm.…	sp|P52193|CALR_BOVIN;sp|Q3MHZ8|LEG9_BOVIN;sp|Q5TC82|RC3H1_HUMAN;sp|P20160|CAP7_HUMAN;sp|Q2UVX4|CO3_BOVIN;sp|P01031|CO5_HUMAN;sp|O46510|EPB42_BOVIN;sp|Q95M18|ENPL_BOVIN;sp|Q6ECI6|ITB2_SHEEP;sp|Q13349|ITAD_HUMAN;sp|P02549|SPTA1_HUMAN;sp|Q92176|COR1A_BOVIN;sp|P46193|ANXA1_BOVIN;sp|P52176|MMP9_BOVIN;sp|Q32PG1|AP3B1_BOVIN;sp|P17453|BPI_BOVIN;sp|Q28178|TSP1_BOVIN;sp|P10152|ANG1_BOVIN;sp|Q29477|TRFL_CAP…
biological_process	death	44	evm.model.scaffold208.11973; evm.model.scaffold698.20177; evm.model.scaffold314.14590; evm.model.scaffold338.15046; evm.model.scaffold351.15262; evm.model.scaffold408.16662; evm.model.scaffold148.10355; evm.model.scaffold148.10356; evm.model.scaffold148.10357; evm.model.scaffold19.1973; evm.model.scaffold809.21014; evm.model.scaffold619.19483; evm.model.scaffold248.13131; evm.model.scaffold3.303;…	sp|Q95168|ZO2_CANLF;sp|O97758|ZO1_CANLF;sp|P52193|CALR_BOVIN;sp|P19525|E2AK2_HUMAN;sp|A5D7D1|ACTN4_BOVIN;sp|Q3MHZ8|LEG9_BOVIN;sp|P28782|S10A8_BOVIN;sp|P79105|S10AC_BOVIN;sp|P28783|S10A9_BOVIN;sp|P55072|TERA_HUMAN;sp|Q4R7Y4|GBLP_MACFA;sp|Q3SWY2|ILK_BOVIN;sp|Q92176|COR1A_BOVIN;sp|P01031|CO5_HUMAN;sp|P19661|CTHL3_BOVIN;sp|P33046|CTHL4_BOVIN;sp|Q14974|IMB1_HUMAN;sp|Q6ECI6|ITB2_SHEEP;sp|Q8WUM4|PDC6I_H…
biological_process	locomotion	42	evm.model.scaffold2.170; evm.model.scaffold45.4052; evm.model.scaffold755.20566; evm.model.scaffold314.14590; evm.model.scaffold408.16662; evm.model.scaffold47.4218; evm.model.scaffold3.303; evm.model.scaffold275.13871; evm.model.scaffold95.7935; evm.model.scaffold21.2147; evm.model.scaffold623.19521; evm.model.scaffold78.6837; evm.model.scaffold5.521; evm.model.scaffold49.4385; evm.model.scaffol…	sp|Q64727|VINC_MOUSE;sp|Q3SZM7|DPEP1_BOVIN;sp|P98171|RHG04_HUMAN;sp|P52193|CALR_BOVIN;sp|Q3MHZ8|LEG9_BOVIN;sp|Q3UP87|ELNE_MOUSE;sp|P01031|CO5_HUMAN;sp|Q3T149|HSPB1_BOVIN;sp|Q28178|TSP1_BOVIN;sp|P52176|MMP9_BOVIN;sp|P46193|ANXA1_BOVIN;sp|P37023|ACVL1_HUMAN;sp|Q2TBI0|LBP_BOVIN;sp|P05307|PDIA1_BOVIN;sp|Q6ECI6|ITB2_SHEEP;sp|P28782|S10A8_BOVIN;sp|P79105|S10AC_BOVIN;sp|P28783|S10A9_BOVIN;sp|Q9GLM4|TENS…
biological_process	multi-organism process	33	evm.model.scaffold47.4221; evm.model.scaffold511.18148; evm.model.scaffold406.16613; evm.model.scaffold466.17528; evm.model.scaffold5.521; evm.model.scaffold511.18172; evm.model.scaffold511.18173; evm.model.scaffold30.2839; evm.model.scaffold466.17531; evm.model.scaffold21.2147; evm.model.scaffold25.2511; evm.model.scaffold169.10847; evm.model.scaffold47.4218; evm.model.scaffold148.10355; evm.mod…	sp|P20160|CAP7_HUMAN;sp|Q29477|TRFL_CAPHI;sp|P10152|ANG1_BOVIN;sp|O00160|MYO1F_HUMAN;sp|Q2TBI0|LBP_BOVIN;sp|P19661|CTHL3_BOVIN;sp|P33046|CTHL4_BOVIN;sp|P30152|NGAL_RAT;sp|Q62826|HNRPM_RAT;sp|P52176|MMP9_BOVIN;sp|Q9TRY0|FKBP4_BOVIN;sp|P05164|PERM_HUMAN;sp|Q3UP87|ELNE_MOUSE;sp|P28782|S10A8_BOVIN;sp|P79105|S10AC_BOVIN;sp|P28783|S10A9_BOVIN;sp|B6E141|HPT_CAPIB;sp|Q3MHZ8|LEG9_BOVIN;sp|P05307|PDIA1_BOV…
biological_process	cell proliferation	28	evm.model.scaffold154.10489; evm.model.scaffold408.16662; evm.model.scaffold78.6837; evm.model.scaffold95.7935; evm.model.scaffold1309.23224; evm.model.scaffold248.13131; evm.model.scaffold623.19521; evm.model.scaffold256.13395; evm.model.scaffold487.17870; evm.model.scaffold70.6343; evm.model.scaffold78.6870; evm.model.scaffold444.17207; evm.model.scaffold102.8303; evm.model.scaffold314.14590; e…	sp|Q5TC82|RC3H1_HUMAN;sp|Q3MHZ8|LEG9_BOVIN;sp|P37023|ACVL1_HUMAN;sp|Q28178|TSP1_BOVIN;sp|P02549|SPTA1_HUMAN;sp|Q92176|COR1A_BOVIN;sp|P46193|ANXA1_BOVIN;sp|P81286|PLMN_SHEEP;sp|P40763|STAT3_HUMAN;sp|Q6URK6|CADH5_BOVIN;sp|Q63HR2|TNS2_HUMAN;sp|Q61210|ARHG1_MOUSE;sp|P00735|THRB_BOVIN;sp|P52193|CALR_BOVIN;sp|A6QLG5|RS9_BOVIN;sp|Q2HJ94|DNJA2_BOVIN;sp|Q68CZ2|TENS3_HUMAN;sp|Q3SWY2|ILK_BOVIN;sp|Q29477|TRF…
biological_process	reproduction	22	evm.model.scaffold21.2147; evm.model.scaffold25.2511; evm.model.scaffold623.19521; evm.model.scaffold34.3269; evm.model.scaffold487.17870; evm.model.scaffold406.16613; evm.model.scaffold408.16662; evm.model.scaffold49.4385; evm.model.scaffold314.14590; evm.model.scaffold382.16087; evm.model.scaffold142.10017; evm.model.scaffold25.2589; evm.model.scaffold281.14040; evm.model.scaffold30.2960; evm.m…	sp|P52176|MMP9_BOVIN;sp|Q9TRY0|FKBP4_BOVIN;sp|P46193|ANXA1_BOVIN;sp|P04114|APOB_HUMAN;sp|P40763|STAT3_HUMAN;sp|P10152|ANG1_BOVIN;sp|Q3MHZ8|LEG9_BOVIN;sp|P05307|PDIA1_BOVIN;sp|P52193|CALR_BOVIN;sp|A6H7I5|DYN2_BOVIN;sp|Q3T0R1|RS18_BOVIN;sp|P39872|RL3_BOVIN;sp|Q58DW5|RL5_BOVIN;sp|Q2TBQ5|RL7A_BOVIN;sp|A6QLG5|RS9_BOVIN;sp|Q14974|IMB1_HUMAN;sp|P19525|E2AK2_HUMAN;sp|P55072|TERA_HUMAN;sp|Q29477|TRFL_CAPH…
biological_process	biological adhesion	21	evm.model.scaffold51.4644; evm.model.scaffold70.6343; evm.model.scaffold256.13395; evm.model.scaffold139.9914; evm.model.scaffold248.13201; evm.model.scaffold148.10355; evm.model.scaffold148.10356; evm.model.scaffold148.10357; evm.model.scaffold248.13131; evm.model.scaffold2.170; evm.model.scaffold129.9482; evm.model.scaffold183.11311; evm.model.scaffold78.6837; evm.model.scaffold95.7935; evm.mod…	sp|Q08174|PCDH1_HUMAN;sp|Q6URK6|CADH5_BOVIN;sp|P81286|PLMN_SHEEP;sp|Q6ECI6|ITB2_SHEEP;sp|Q13349|ITAD_HUMAN;sp|P28782|S10A8_BOVIN;sp|P79105|S10AC_BOVIN;sp|P28783|S10A9_BOVIN;sp|Q92176|COR1A_BOVIN;sp|Q64727|VINC_MOUSE;sp|P00542|FES_FSVGA;sp|Q9P258|RCC2_HUMAN;sp|P37023|ACVL1_HUMAN;sp|Q28178|TSP1_BOVIN;sp|O00160|MYO1F_HUMAN;sp|Q3ZBZ8|STIP1_BOVIN;sp|Q3T149|HSPB1_BOVIN;sp|Q3SWY2|ILK_BOVIN;sp|P20160|CAP…
biological_process	growth	20	evm.model.scaffold619.19483; evm.model.scaffold169.10847; evm.model.scaffold47.4218; evm.model.scaffold5.521; evm.model.scaffold256.13395; evm.model.scaffold78.6870; evm.model.scaffold95.7935; evm.model.scaffold22.2240; evm.model.scaffold474.17688; evm.model.scaffold20.2060; evm.model.scaffold78.6837; evm.model.scaffold809.21014; evm.model.scaffold487.17870; evm.model.scaffold120.9152; evm.model.…	sp|Q3SWY2|ILK_BOVIN;sp|P05164|PERM_HUMAN;sp|Q3UP87|ELNE_MOUSE;sp|Q2TBI0|LBP_BOVIN;sp|P81286|PLMN_SHEEP;sp|Q63HR2|TNS2_HUMAN;sp|Q28178|TSP1_BOVIN;sp|Q5NVN0|KPYM_PONAB;sp|P80311|PPIB_BOVIN;sp|Q9XSJ4|ENOA_BOVIN;sp|P37023|ACVL1_HUMAN;sp|Q4R7Y4|GBLP_MACFA;sp|P40763|STAT3_HUMAN;sp|Q2UVX4|CO3_BOVIN;sp|A6H7I5|DYN2_BOVIN;sp|Q64727|VINC_MOUSE;sp|P46193|ANXA1_BOVIN;sp|P00735|THRB_BOVIN;sp|P28782|S10A8_BOVIN…
biological_process	reproductive process	20	evm.model.scaffold21.2147; evm.model.scaffold25.2511; evm.model.scaffold623.19521; evm.model.scaffold406.16613; evm.model.scaffold408.16662; evm.model.scaffold49.4385; evm.model.scaffold314.14590; evm.model.scaffold382.16087; evm.model.scaffold142.10017; evm.model.scaffold25.2589; evm.model.scaffold281.14040; evm.model.scaffold30.2960; evm.model.scaffold368.15821; evm.model.scaffold12.1288; evm.m…	sp|P52176|MMP9_BOVIN;sp|Q9TRY0|FKBP4_BOVIN;sp|P46193|ANXA1_BOVIN;sp|P10152|ANG1_BOVIN;sp|Q3MHZ8|LEG9_BOVIN;sp|P05307|PDIA1_BOVIN;sp|P52193|CALR_BOVIN;sp|A6H7I5|DYN2_BOVIN;sp|Q3T0R1|RS18_BOVIN;sp|P39872|RL3_BOVIN;sp|Q58DW5|RL5_BOVIN;sp|Q2TBQ5|RL7A_BOVIN;sp|A6QLG5|RS9_BOVIN;sp|Q14974|IMB1_HUMAN;sp|P19525|E2AK2_HUMAN;sp|P55072|TERA_HUMAN;sp|Q29477|TRFL_CAPHI;sp|Q76LV1|HS90B_BOVIN;sp|P61286|PABP1_BOV…
biological_process	viral reproduction	17	evm.model.scaffold408.16662; evm.model.scaffold49.4385; evm.model.scaffold142.10017; evm.model.scaffold25.2589; evm.model.scaffold281.14040; evm.model.scaffold30.2960; evm.model.scaffold368.15821; evm.model.scaffold12.1288; evm.model.scaffold338.15046; evm.model.scaffold19.1973; evm.model.scaffold511.18148; evm.model.scaffold16.1650; evm.model.scaffold128.9408; evm.model.scaffold487.17870; evm.mo…	sp|Q3MHZ8|LEG9_BOVIN;sp|P05307|PDIA1_BOVIN;sp|Q3T0R1|RS18_BOVIN;sp|P39872|RL3_BOVIN;sp|Q58DW5|RL5_BOVIN;sp|Q2TBQ5|RL7A_BOVIN;sp|A6QLG5|RS9_BOVIN;sp|Q14974|IMB1_HUMAN;sp|P19525|E2AK2_HUMAN;sp|P55072|TERA_HUMAN;sp|Q29477|TRFL_CAPHI;sp|Q76LV1|HS90B_BOVIN;sp|Q10567|AP1B1_HUMAN;sp|P40763|STAT3_HUMAN;sp|P11387|TOP1_HUMAN;sp|Q4R7Y4|GBLP_MACFA;sp|P61286|PABP1_BOVIN
biological_process	cell killing	9	evm.model.scaffold248.13131; evm.model.scaffold47.4218; evm.model.scaffold148.10356; evm.model.scaffold511.18172; evm.model.scaffold511.18173; evm.model.scaffold47.4221; evm.model.scaffold408.16662; evm.model.scaffold161.10663; evm.model.scaffold2472.24361	sp|Q92176|COR1A_BOVIN;sp|Q3UP87|ELNE_MOUSE;sp|P79105|S10AC_BOVIN;sp|P19661|CTHL3_BOVIN;sp|P33046|CTHL4_BOVIN;sp|P20160|CAP7_HUMAN;sp|Q3MHZ8|LEG9_BOVIN;sp|P02769|ALBU_BOVIN;sp|P02769|ALBU_BOVIN
biological_process	rhythmic process	7	evm.model.scaffold107.8497; evm.model.scaffold86.7263; evm.model.scaffold24.2454; evm.model.scaffold5.506; evm.model.scaffold2472.24361; evm.model.scaffold809.21014; evm.model.scaffold406.16613	sp|Q28141|DHX9_BOVIN;sp|O43390|HNRPR_HUMAN;sp|Q9BQG0|MBB1A_HUMAN;sp|P11387|TOP1_HUMAN;sp|P02769|ALBU_BOVIN;sp|Q4R7Y4|GBLP_MACFA;sp|P10152|ANG1_BOVIN
biological_process	pigmentation	1	evm.model.scaffold948.21865	sp|Q32PG1|AP3B1_BOVIN
GO_biological_ process annotation analysis of up-regulated proteins
Ontology	Class	number_of_Pne-Ctrl_up_ID	proteins_of_Pne-Ctrl_up_ID	Pro
biological_process	cellular process	162	evm.model.scaffold231.12615; evm.model.scaffold49.4519; evm.model.scaffold67.6264; evm.model.scaffold234.12669; evm.model.scaffold271.13728; evm.model.scaffold45.3968; evm.model.scaffold600.19218; evm.model.scaffold12.1234; evm.model.scaffold28.2758; evm.model.scaffold321.14742; evm.model.scaffold78.6910; evm.model.scaffold117.8943; evm.model.scaffold47.4165; evm.model.scaffold23.2261; evm.model.…	sp|Q06AU2|RAP2A_PIG;sp|Q3SZK8|NHRF1_BOVIN;sp|Q0VCX4|CTNB1_BOVIN;sp|Q9MZ08|BCAM_BOVIN;sp|P53712|ITB1_BOVIN;sp|Q3B7N0|CAD13_BOVIN;sp|Q14126|DSG2_HUMAN;sp|F1MMS9|ITA3_BOVIN;sp|P56199|ITA1_HUMAN;sp|P15497|APOA1_BOVIN;sp|P08648|ITA5_HUMAN;sp|P63048|RL40_BOVIN;sp|P45879|VDAC1_BOVIN;sp|P00432|CATA_BOVIN;sp|Q9JHU4|DYHC1_MOUSE;sp|Q29626|PTGIS_BOVIN;sp|P35749|MYH11_HUMAN;sp|P35749|MYH11_HUMAN;sp|Q09YK1|CAV…
biological_process	biological regulation	119	evm.model.scaffold231.12615; evm.model.scaffold49.4519; evm.model.scaffold67.6264; evm.model.scaffold12.1234; evm.model.scaffold271.13728; evm.model.scaffold28.2758; evm.model.scaffold321.14742; evm.model.scaffold78.6910; evm.model.scaffold340.15061; evm.model.scaffold117.8943; evm.model.scaffold59.5816; evm.model.scaffold364.15680; evm.model.scaffold1341.23331; evm.model.scaffold63.6052; evm.mod…	sp|Q06AU2|RAP2A_PIG;sp|Q3SZK8|NHRF1_BOVIN;sp|Q0VCX4|CTNB1_BOVIN;sp|F1MMS9|ITA3_BOVIN;sp|P53712|ITB1_BOVIN;sp|P56199|ITA1_HUMAN;sp|P15497|APOA1_BOVIN;sp|P08648|ITA5_HUMAN;sp|Q09YK1|CAV1_MUNMU;sp|P63048|RL40_BOVIN;sp|P12822|ACE_RABIT;sp|Q5E9F2|HMOX1_BOVIN;sp|Q2HJ49|MOES_BOVIN;sp|A6QP79|COL12_BOVIN;sp|P0DP23|CALM1_HUMAN;sp|P11234|RALB_HUMAN;sp|P30626|SORCN_HUMAN;sp|Q9WUM4|COR1C_MOUSE;sp|Q6P9N1|HYCCI…
biological_process	metabolic process	118	evm.model.scaffold117.8943; evm.model.scaffold234.12817; evm.model.scaffold21.2120; evm.model.scaffold364.15680; evm.model.scaffold364.15654; evm.model.scaffold67.6264; evm.model.scaffold280.14014; evm.model.scaffold446.17247; evm.model.scaffold95.7921; evm.model.scaffold636.19679; evm.model.scaffold673.19944; evm.model.scaffold840.21260; evm.model.scaffold430.16995; evm.model.scaffold11.1114; ev…	sp|P63048|RL40_BOVIN;sp|Q7Z406|MYH14_HUMAN;sp|Q29626|PTGIS_BOVIN;sp|Q5E9F2|HMOX1_BOVIN;sp|P00586|THTR_BOVIN;sp|Q0VCX4|CTNB1_BOVIN;sp|Q64HZ9|DHE4_HYLLA;sp|Q29RZ0|THIL_BOVIN;sp|Q3SZI8|IVD_BOVIN;sp|O95573|ACSL3_HUMAN;sp|Q3SWX2|ACOT9_BOVIN;sp|P79110|TXTP_BOVIN;sp|D3K0R6|AT2B4_BOVIN;sp|Q5RBC8|CMC1_PONAB;sp|Q95LG8|MECP2_MACFA;sp|Q09YK1|CAV1_MUNMU;sp|Q3SZK8|NHRF1_BOVIN;sp|P15129|CP4B1_RAT;sp|Q86Z02|HIPK…
biological_process	regulation of biological process	111	evm.model.scaffold231.12615; evm.model.scaffold49.4519; evm.model.scaffold67.6264; evm.model.scaffold12.1234; evm.model.scaffold271.13728; evm.model.scaffold28.2758; evm.model.scaffold321.14742; evm.model.scaffold78.6910; evm.model.scaffold340.15061; evm.model.scaffold117.8943; evm.model.scaffold59.5816; evm.model.scaffold364.15680; evm.model.scaffold1341.23331; evm.model.scaffold63.6052; evm.mod…	sp|Q06AU2|RAP2A_PIG;sp|Q3SZK8|NHRF1_BOVIN;sp|Q0VCX4|CTNB1_BOVIN;sp|F1MMS9|ITA3_BOVIN;sp|P53712|ITB1_BOVIN;sp|P56199|ITA1_HUMAN;sp|P15497|APOA1_BOVIN;sp|P08648|ITA5_HUMAN;sp|Q09YK1|CAV1_MUNMU;sp|P63048|RL40_BOVIN;sp|P12822|ACE_RABIT;sp|Q5E9F2|HMOX1_BOVIN;sp|Q2HJ49|MOES_BOVIN;sp|A6QP79|COL12_BOVIN;sp|P0DP23|CALM1_HUMAN;sp|P11234|RALB_HUMAN;sp|P30626|SORCN_HUMAN;sp|Q9WUM4|COR1C_MOUSE;sp|Q6P9N1|HYCCI…
biological_process	cellular component organization or biogenesis	103	evm.model.scaffold45.3968; evm.model.scaffold13.1422; evm.model.scaffold340.15061; evm.model.scaffold32.3145; evm.model.scaffold67.6264; evm.model.scaffold271.13728; evm.model.scaffold860.21376; evm.model.scaffold12.1228; evm.model.scaffold170.10941; evm.model.scaffold274.13776; evm.model.scaffold636.19679; evm.model.scaffold47.4147; evm.model.scaffold86.7289; evm.model.scaffold101.8257; evm.mode…	sp|Q3B7N0|CAD13_BOVIN;sp|Q9JHU4|DYHC1_MOUSE;sp|Q09YK1|CAV1_MUNMU;sp|Q9NZM1|MYOF_HUMAN;sp|Q0VCX4|CTNB1_BOVIN;sp|P53712|ITB1_BOVIN;sp|P46939|UTRN_HUMAN;sp|P02453|CO1A1_BOVIN;sp|O77792|UCP3_BOVIN;sp|A7YH32|CING_CANLF;sp|O95573|ACSL3_HUMAN;sp|Q02874|H2AY_RAT;sp|Q08DU9|HP1B3_BOVIN;sp|O15031|PLXB2_HUMAN;sp|Q2HJ49|MOES_BOVIN;sp|Q7Z406|MYH14_HUMAN;sp|Q3SZK8|NHRF1_BOVIN;sp|P31976|EZRI_BOVIN;sp|Q9WUM4|COR1…
biological_process	response to stimulus	100	evm.model.scaffold12.1234; evm.model.scaffold271.13728; evm.model.scaffold28.2758; evm.model.scaffold321.14742; evm.model.scaffold78.6910; evm.model.scaffold117.8943; evm.model.scaffold268.13680; evm.model.scaffold23.2261; evm.model.scaffold63.6052; evm.model.scaffold32.3145; evm.model.scaffold1.64; evm.model.scaffold105.8435; evm.model.scaffold98.8053; evm.model.scaffold1259.23084; evm.model.sca…	sp|F1MMS9|ITA3_BOVIN;sp|P53712|ITB1_BOVIN;sp|P56199|ITA1_HUMAN;sp|P15497|APOA1_BOVIN;sp|P08648|ITA5_HUMAN;sp|P63048|RL40_BOVIN;sp|Q05927|5NTD_BOVIN;sp|P00432|CATA_BOVIN;sp|A6QP79|COL12_BOVIN;sp|Q9NZM1|MYOF_HUMAN;sp|P81425|DPP4_BOVIN;sp|P0DP23|CALM1_HUMAN;sp|P11234|RALB_HUMAN;sp|Q9WUM4|COR1C_MOUSE;sp|Q6P9N1|HYCCI_MOUSE;sp|Q9UQE7|SMC3_HUMAN;sp|Q09YK1|CAV1_MUNMU;sp|Q15063|POSTN_HUMAN;sp|Q5E9F2|HMOX1…
biological_process	multicellular organismal process	99	evm.model.scaffold340.15061; evm.model.scaffold67.6264; evm.model.scaffold59.5816; evm.model.scaffold84.7147; evm.model.scaffold47.4165; evm.model.scaffold65.6117; evm.model.scaffold1122.22625; evm.model.scaffold544.18544; evm.model.scaffold43.3925; evm.model.scaffold4.425; evm.model.scaffold49.4475; evm.model.scaffold446.17247; evm.model.scaffold755.20552; evm.model.scaffold191.11500; evm.model.…	sp|Q09YK1|CAV1_MUNMU;sp|Q0VCX4|CTNB1_BOVIN;sp|P12822|ACE_RABIT;sp|P07942|LAMB1_HUMAN;sp|P45879|VDAC1_BOVIN;sp|P21793|PGS2_BOVIN;sp|P35749|MYH11_HUMAN;sp|P35749|MYH11_HUMAN;sp|P48616|VIME_BOVIN;sp|P15924|DESP_HUMAN;sp|Q92817|EVPL_HUMAN;sp|Q29RZ0|THIL_BOVIN;sp|P21809|PGS1_BOVIN;sp|Q9BX66|SRBS1_HUMAN;sp|P56199|ITA1_HUMAN;sp|Q9NZM1|MYOF_HUMAN;sp|P29536|LMOD1_HUMAN;sp|P46939|UTRN_HUMAN;sp|O95573|ACSL3…
biological_process	developmental process	90	evm.model.scaffold84.7147; evm.model.scaffold65.6117; evm.model.scaffold78.6856; evm.model.scaffold1122.22625; evm.model.scaffold544.18544; evm.model.scaffold43.3925; evm.model.scaffold67.6264; evm.model.scaffold4.425; evm.model.scaffold49.4475; evm.model.scaffold446.17247; evm.model.scaffold860.21376; evm.model.scaffold226.12475; evm.model.scaffold93.7818; evm.model.scaffold101.8257; evm.model.s…	sp|P07942|LAMB1_HUMAN;sp|P21793|PGS2_BOVIN;sp|P02538|K2C6A_HUMAN;sp|P35749|MYH11_HUMAN;sp|P35749|MYH11_HUMAN;sp|P48616|VIME_BOVIN;sp|Q0VCX4|CTNB1_BOVIN;sp|P15924|DESP_HUMAN;sp|Q92817|EVPL_HUMAN;sp|Q29RZ0|THIL_BOVIN;sp|P46939|UTRN_HUMAN;sp|Q86Z02|HIPK1_HUMAN;sp|Q3T0L5|EPCAM_BOVIN;sp|O15031|PLXB2_HUMAN;sp|Q2HJ49|MOES_BOVIN;sp|Q7Z406|MYH14_HUMAN;sp|Q3SZK8|NHRF1_BOVIN;sp|P31976|EZRI_BOVIN;sp|P53712|I…
biological_process	localization	86	evm.model.scaffold231.12615; evm.model.scaffold49.4519; evm.model.scaffold67.6264; evm.model.scaffold117.8943; evm.model.scaffold340.15061; evm.model.scaffold1341.23331; evm.model.scaffold45.3968; evm.model.scaffold105.8435; evm.model.scaffold195.11628; evm.model.scaffold1513.23693; evm.model.scaffold88.7414; evm.model.scaffold196.11675; evm.model.scaffold364.15680; evm.model.scaffold1259.23084; …	sp|Q06AU2|RAP2A_PIG;sp|Q3SZK8|NHRF1_BOVIN;sp|Q0VCX4|CTNB1_BOVIN;sp|P63048|RL40_BOVIN;sp|Q09YK1|CAV1_MUNMU;sp|Q2HJ49|MOES_BOVIN;sp|Q3B7N0|CAD13_BOVIN;sp|P0DP23|CALM1_HUMAN;sp|P30626|SORCN_HUMAN;sp|P04074|AT1A1_SHEEP;sp|P50416|CPT1A_HUMAN;sp|P81265|PIGR_BOVIN;sp|Q5E9F2|HMOX1_BOVIN;sp|Q9WUM4|COR1C_MOUSE;sp|Q3SWX7|ANXA3_BOVIN;sp|P51866|PECA1_BOVIN;sp|O46414|FRIH_BOVIN;sp|P15497|APOA1_BOVIN;sp|Q3SX14|…
biological_process	signaling	70	evm.model.scaffold12.1234; evm.model.scaffold271.13728; evm.model.scaffold28.2758; evm.model.scaffold321.14742; evm.model.scaffold78.6910; evm.model.scaffold47.4165; evm.model.scaffold117.8943; evm.model.scaffold63.6052; evm.model.scaffold105.8435; evm.model.scaffold98.8053; evm.model.scaffold1259.23084; evm.model.scaffold211.12020; evm.model.scaffold305.14440; evm.model.scaffold340.15061; evm.mo…	sp|F1MMS9|ITA3_BOVIN;sp|P53712|ITB1_BOVIN;sp|P56199|ITA1_HUMAN;sp|P15497|APOA1_BOVIN;sp|P08648|ITA5_HUMAN;sp|P45879|VDAC1_BOVIN;sp|P63048|RL40_BOVIN;sp|A6QP79|COL12_BOVIN;sp|P0DP23|CALM1_HUMAN;sp|P11234|RALB_HUMAN;sp|Q9WUM4|COR1C_MOUSE;sp|Q6P9N1|HYCCI_MOUSE;sp|Q9UQE7|SMC3_HUMAN;sp|Q09YK1|CAV1_MUNMU;sp|Q9BX97|PLVAP_HUMAN;sp|Q3SZK8|NHRF1_BOVIN;sp|O00468|AGRIN_HUMAN;sp|Q0VCX4|CTNB1_BOVIN;sp|Q95LG8|M…
biological_process	establishment of localization	67	evm.model.scaffold117.8943; evm.model.scaffold340.15061; evm.model.scaffold105.8435; evm.model.scaffold195.11628; evm.model.scaffold1513.23693; evm.model.scaffold88.7414; evm.model.scaffold196.11675; evm.model.scaffold364.15680; evm.model.scaffold1259.23084; evm.model.scaffold358.15453; evm.model.scaffold59.5794; evm.model.scaffold321.14742; evm.model.scaffold49.4519; evm.model.scaffold45.3968; e…	sp|P63048|RL40_BOVIN;sp|Q09YK1|CAV1_MUNMU;sp|P0DP23|CALM1_HUMAN;sp|P30626|SORCN_HUMAN;sp|P04074|AT1A1_SHEEP;sp|P50416|CPT1A_HUMAN;sp|P81265|PIGR_BOVIN;sp|Q5E9F2|HMOX1_BOVIN;sp|Q9WUM4|COR1C_MOUSE;sp|Q3SWX7|ANXA3_BOVIN;sp|P51866|PECA1_BOVIN;sp|P15497|APOA1_BOVIN;sp|Q3SZK8|NHRF1_BOVIN;sp|Q3B7N0|CAD13_BOVIN;sp|Q3SX14|GELS_BOVIN;sp|Q9UEY8|ADDG_HUMAN;sp|P28288|ABCD3_HUMAN;sp|Q99758|ABCA3_HUMAN;sp|P7911…
biological_process	positive regulation of biological process	62	evm.model.scaffold340.15061; evm.model.scaffold117.8943; evm.model.scaffold67.6264; evm.model.scaffold364.15680; evm.model.scaffold321.14742; evm.model.scaffold82.7102; evm.model.scaffold136.9816; evm.model.scaffold215.12102; evm.model.scaffold47.4147; evm.model.scaffold12.1228; evm.model.scaffold755.20571; evm.model.scaffold63.6052; evm.model.scaffold226.12475; evm.model.scaffold275.13876; evm.m…	sp|Q09YK1|CAV1_MUNMU;sp|P63048|RL40_BOVIN;sp|Q0VCX4|CTNB1_BOVIN;sp|Q5E9F2|HMOX1_BOVIN;sp|P15497|APOA1_BOVIN;sp|Q95M12|LGMN_BOVIN;sp|P07857|SCP2_BOVIN;sp|Q27966|MYO1C_BOVIN;sp|Q02874|H2AY_RAT;sp|P02453|CO1A1_BOVIN;sp|Q95LG8|MECP2_MACFA;sp|A6QP79|COL12_BOVIN;sp|Q86Z02|HIPK1_HUMAN;sp|Q3SYT8|NCPR_BOVIN;sp|Q2HJ49|MOES_BOVIN;sp|P00432|CATA_BOVIN;sp|P21793|PGS2_BOVIN;sp|O15031|PLXB2_HUMAN;sp|Q9UKS6|PACN…
biological_process	negative regulation of biological process	53	evm.model.scaffold231.12615; evm.model.scaffold49.4519; evm.model.scaffold67.6264; evm.model.scaffold117.8943; evm.model.scaffold28.2758; evm.model.scaffold340.15061; evm.model.scaffold364.15680; evm.model.scaffold105.8435; evm.model.scaffold195.11628; evm.model.scaffold305.14440; evm.model.scaffold824.21124; evm.model.scaffold321.14742; evm.model.scaffold248.13151; evm.model.scaffold123.9213; ev…	sp|Q06AU2|RAP2A_PIG;sp|Q3SZK8|NHRF1_BOVIN;sp|Q0VCX4|CTNB1_BOVIN;sp|P63048|RL40_BOVIN;sp|P56199|ITA1_HUMAN;sp|Q09YK1|CAV1_MUNMU;sp|Q5E9F2|HMOX1_BOVIN;sp|P0DP23|CALM1_HUMAN;sp|P30626|SORCN_HUMAN;sp|Q9UQE7|SMC3_HUMAN;sp|O97593|SMC1A_BOVIN;sp|P15497|APOA1_BOVIN;sp|Q3SYU9|MVP_BOVIN;sp|Q15063|POSTN_HUMAN;sp|P53712|ITB1_BOVIN;sp|Q3B7N0|CAD13_BOVIN;sp|Q8NFJ5|RAI3_HUMAN;sp|Q9MZ08|BCAM_BOVIN;sp|P79134|ANXA…
biological_process	biological adhesion	42	evm.model.scaffold234.12669; evm.model.scaffold271.13728; evm.model.scaffold45.3968; evm.model.scaffold600.19218; evm.model.scaffold123.9213; evm.model.scaffold78.6910; evm.model.scaffold12.1234; evm.model.scaffold28.2758; evm.model.scaffold57.5666; evm.model.scaffold67.6264; evm.model.scaffold82.7108; evm.model.scaffold135.9703; evm.model.scaffold265.13641; evm.model.scaffold274.13765; evm.model…	sp|Q9MZ08|BCAM_BOVIN;sp|P53712|ITB1_BOVIN;sp|Q3B7N0|CAD13_BOVIN;sp|Q14126|DSG2_HUMAN;sp|Q15063|POSTN_HUMAN;sp|P08648|ITA5_HUMAN;sp|F1MMS9|ITA3_BOVIN;sp|P56199|ITA1_HUMAN;sp|P14543|NID1_HUMAN;sp|Q0VCX4|CTNB1_BOVIN;sp|Q5EA62|FBLN5_BOVIN;sp|Q16363|LAMA4_HUMAN;sp|Q3MHM6|CTNA1_BOVIN;sp|P60902|S10AA_BOVIN;sp|P07942|LAMB1_HUMAN;sp|Q9WUM4|COR1C_MOUSE;sp|O15031|PLXB2_HUMAN;sp|P55906|BGH3_BOVIN;sp|Q2HJ49|M…
biological_process	locomotion	42	evm.model.scaffold231.12615; evm.model.scaffold49.4519; evm.model.scaffold67.6264; evm.model.scaffold1341.23331; evm.model.scaffold340.15061; evm.model.scaffold234.12669; evm.model.scaffold265.13641; evm.model.scaffold271.13728; evm.model.scaffold12.1234; evm.model.scaffold1.64; evm.model.scaffold312.14523; evm.model.scaffold78.6910; evm.model.scaffold93.7818; evm.model.scaffold28.2758; evm.model…	sp|Q06AU2|RAP2A_PIG;sp|Q3SZK8|NHRF1_BOVIN;sp|Q0VCX4|CTNB1_BOVIN;sp|Q2HJ49|MOES_BOVIN;sp|Q09YK1|CAV1_MUNMU;sp|Q9MZ08|BCAM_BOVIN;sp|Q3MHM6|CTNA1_BOVIN;sp|P53712|ITB1_BOVIN;sp|F1MMS9|ITA3_BOVIN;sp|P81425|DPP4_BOVIN;sp|Q8BTS4|NUP54_MOUSE;sp|P08648|ITA5_HUMAN;sp|Q3T0L5|EPCAM_BOVIN;sp|P56199|ITA1_HUMAN;sp|P0DP23|CALM1_HUMAN;sp|P11047|LAMC1_HUMAN;sp|P35749|MYH11_HUMAN;sp|P63048|RL40_BOVIN;sp|Q7Z406|MYH1…
biological_process	immune system process	32	evm.model.scaffold117.8943; evm.model.scaffold1341.23331; evm.model.scaffold340.15061; evm.model.scaffold196.11675; evm.model.scaffold271.13728; evm.model.scaffold82.7102; evm.model.scaffold63.6052; evm.model.scaffold571.18886; evm.model.scaffold67.6264; evm.model.scaffold182.11266; evm.model.scaffold234.12669; evm.model.scaffold105.8435; evm.model.scaffold364.15680; evm.model.scaffold78.6856; ev…	sp|P63048|RL40_BOVIN;sp|Q2HJ49|MOES_BOVIN;sp|Q09YK1|CAV1_MUNMU;sp|P81265|PIGR_BOVIN;sp|P53712|ITB1_BOVIN;sp|Q95M12|LGMN_BOVIN;sp|A6QP79|COL12_BOVIN;sp|P20735|GGT1_PIG;sp|Q0VCX4|CTNB1_BOVIN;sp|Q5E9M8|SFXN1_BOVIN;sp|Q9MZ08|BCAM_BOVIN;sp|P0DP23|CALM1_HUMAN;sp|Q5E9F2|HMOX1_BOVIN;sp|P02538|K2C6A_HUMAN;sp|Q3SWX7|ANXA3_BOVIN;sp|O00186|STXB3_HUMAN;sp|P56199|ITA1_HUMAN;sp|Q27966|MYO1C_BOVIN;sp|Q86Z02|HIPK…
biological_process	cell proliferation	24	evm.model.scaffold67.6264; evm.model.scaffold340.15061; evm.model.scaffold271.13728; evm.model.scaffold28.2758; evm.model.scaffold45.3968; evm.model.scaffold49.4519; evm.model.scaffold302.14367; evm.model.scaffold360.15528; evm.model.scaffold47.4138; evm.model.scaffold1.64; evm.model.scaffold226.12475; evm.model.scaffold78.6856; evm.model.scaffold88.7617; evm.model.scaffold59.5816; evm.model.scaf…	sp|Q0VCX4|CTNB1_BOVIN;sp|Q09YK1|CAV1_MUNMU;sp|P53712|ITB1_BOVIN;sp|P56199|ITA1_HUMAN;sp|Q3B7N0|CAD13_BOVIN;sp|Q3SZK8|NHRF1_BOVIN;sp|Q6UVK1|CSPG4_HUMAN;sp|Q07954|LRP1_HUMAN;sp|P55906|BGH3_BOVIN;sp|P81425|DPP4_BOVIN;sp|Q86Z02|HIPK1_HUMAN;sp|P02538|K2C6A_HUMAN;sp|O46414|FRIH_BOVIN;sp|P12822|ACE_RABIT;sp|P19879|MIME_BOVIN;sp|Q5E9F2|HMOX1_BOVIN;sp|Q08DU9|HP1B3_BOVIN;sp|Q3SYT8|NCPR_BOVIN;sp|Q3T0L5|EPCA…
biological_process	death	24	evm.model.scaffold3.306; evm.model.scaffold4.425; evm.model.scaffold43.3925; evm.model.scaffold600.19218; evm.model.scaffold67.6264; evm.model.scaffold755.20558; evm.model.scaffold226.12475; evm.model.scaffold340.15061; evm.model.scaffold364.15680; evm.model.scaffold275.13879; evm.model.scaffold28.2758; evm.model.scaffold234.12669; evm.model.scaffold47.4165; evm.model.scaffold98.8053; evm.model.s…	sp|Q3SX14|GELS_BOVIN;sp|P15924|DESP_HUMAN;sp|P48616|VIME_BOVIN;sp|Q14126|DSG2_HUMAN;sp|Q0VCX4|CTNB1_BOVIN;sp|Q5R8H3|BAP31_PONAB;sp|Q86Z02|HIPK1_HUMAN;sp|Q09YK1|CAV1_MUNMU;sp|Q5E9F2|HMOX1_BOVIN;sp|O00291|HIP1_HUMAN;sp|P56199|ITA1_HUMAN;sp|Q9MZ08|BCAM_BOVIN;sp|P45879|VDAC1_BOVIN;sp|P11234|RALB_HUMAN;sp|P63048|RL40_BOVIN;sp|P53712|ITB1_BOVIN;sp|P51176|TGM2_BOVIN;sp|Q07954|LRP1_HUMAN;sp|Q95M12|LGMN_B…
biological_process	multi-organism process	20	evm.model.scaffold364.15680; evm.model.scaffold215.12108; evm.model.scaffold340.15061; evm.model.scaffold21.2120; evm.model.scaffold84.7147; evm.model.scaffold234.12669; evm.model.scaffold358.15453; evm.model.scaffold41.3677; evm.model.scaffold1.64; evm.model.scaffold271.13728; evm.model.scaffold312.14523; evm.model.scaffold78.6910; evm.model.scaffold117.8943; evm.model.scaffold78.6856; evm.model…	sp|Q5E9F2|HMOX1_BOVIN;sp|Q6P2Q9|PRP8_HUMAN;sp|Q09YK1|CAV1_MUNMU;sp|Q29626|PTGIS_BOVIN;sp|P07942|LAMB1_HUMAN;sp|Q9MZ08|BCAM_BOVIN;sp|Q3SWX7|ANXA3_BOVIN;sp|Q9NY15|STAB1_HUMAN;sp|P81425|DPP4_BOVIN;sp|P53712|ITB1_BOVIN;sp|Q8BTS4|NUP54_MOUSE;sp|P08648|ITA5_HUMAN;sp|P63048|RL40_BOVIN;sp|P02538|K2C6A_HUMAN;sp|F1MMS9|ITA3_BOVIN;sp|Q14126|DSG2_HUMAN;sp|P05786|K2C8_BOVIN;sp|Q3SX14|GELS_BOVIN;sp|P79119|EPYC…
biological_process	reproduction	20	evm.model.scaffold364.15680; evm.model.scaffold21.2120; evm.model.scaffold84.7147; evm.model.scaffold234.12669; evm.model.scaffold265.13641; evm.model.scaffold1.64; evm.model.scaffold271.13728; evm.model.scaffold312.14523; evm.model.scaffold78.6910; evm.model.scaffold117.8943; evm.model.scaffold430.16995; evm.model.scaffold571.18886; evm.model.scaffold59.5816; evm.model.scaffold755.20558; evm.mod…	sp|Q5E9F2|HMOX1_BOVIN;sp|Q29626|PTGIS_BOVIN;sp|P07942|LAMB1_HUMAN;sp|Q9MZ08|BCAM_BOVIN;sp|Q3MHM6|CTNA1_BOVIN;sp|P81425|DPP4_BOVIN;sp|P53712|ITB1_BOVIN;sp|Q8BTS4|NUP54_MOUSE;sp|P08648|ITA5_HUMAN;sp|P63048|RL40_BOVIN;sp|D3K0R6|AT2B4_BOVIN;sp|P20735|GGT1_PIG;sp|P12822|ACE_RABIT;sp|Q5R8H3|BAP31_PONAB;sp|F1MMS9|ITA3_BOVIN;sp|Q14126|DSG2_HUMAN;sp|Q09YK1|CAV1_MUNMU;sp|Q0VCX4|CTNB1_BOVIN;sp|Q3SX14|GELS_B…
biological_process	reproductive process	20	evm.model.scaffold364.15680; evm.model.scaffold21.2120; evm.model.scaffold84.7147; evm.model.scaffold234.12669; evm.model.scaffold265.13641; evm.model.scaffold1.64; evm.model.scaffold271.13728; evm.model.scaffold312.14523; evm.model.scaffold78.6910; evm.model.scaffold117.8943; evm.model.scaffold430.16995; evm.model.scaffold571.18886; evm.model.scaffold59.5816; evm.model.scaffold755.20558; evm.mod…	sp|Q5E9F2|HMOX1_BOVIN;sp|Q29626|PTGIS_BOVIN;sp|P07942|LAMB1_HUMAN;sp|Q9MZ08|BCAM_BOVIN;sp|Q3MHM6|CTNA1_BOVIN;sp|P81425|DPP4_BOVIN;sp|P53712|ITB1_BOVIN;sp|Q8BTS4|NUP54_MOUSE;sp|P08648|ITA5_HUMAN;sp|P63048|RL40_BOVIN;sp|D3K0R6|AT2B4_BOVIN;sp|P20735|GGT1_PIG;sp|P12822|ACE_RABIT;sp|Q5R8H3|BAP31_PONAB;sp|F1MMS9|ITA3_BOVIN;sp|Q14126|DSG2_HUMAN;sp|Q09YK1|CAV1_MUNMU;sp|Q0VCX4|CTNB1_BOVIN;sp|Q3SX14|GELS_B…
biological_process	viral reproduction	15	evm.model.scaffold364.15680; evm.model.scaffold234.12669; evm.model.scaffold1.64; evm.model.scaffold271.13728; evm.model.scaffold312.14523; evm.model.scaffold78.6910; evm.model.scaffold117.8943; evm.model.scaffold340.15061; evm.model.scaffold3.306; evm.model.scaffold43.3925; evm.model.scaffold47.4165; evm.model.scaffold487.17842; evm.model.scaffold78.6844; evm.model.scaffold78.6867; evm.model.sca…	sp|Q5E9F2|HMOX1_BOVIN;sp|Q9MZ08|BCAM_BOVIN;sp|P81425|DPP4_BOVIN;sp|P53712|ITB1_BOVIN;sp|Q8BTS4|NUP54_MOUSE;sp|P08648|ITA5_HUMAN;sp|P63048|RL40_BOVIN;sp|Q09YK1|CAV1_MUNMU;sp|Q3SX14|GELS_BOVIN;sp|P48616|VIME_BOVIN;sp|P45879|VDAC1_BOVIN;sp|P08728|K1C19_BOVIN;sp|Q29S21|K2C7_BOVIN;sp|P05786|K2C8_BOVIN;sp|P05783|K1C18_HUMAN
biological_process	growth	14	evm.model.scaffold3.306; evm.model.scaffold235.12891; evm.model.scaffold1.34; evm.model.scaffold240.12979; evm.model.scaffold588.19093; evm.model.scaffold47.4147; evm.model.scaffold82.7108; evm.model.scaffold230.12573; evm.model.scaffold271.13728; evm.model.scaffold82.7102; evm.model.scaffold275.13876; evm.model.scaffold254.13345; evm.model.scaffold65.6118; evm.model.scaffold387.16191	sp|Q3SX14|GELS_BOVIN;sp|O00468|AGRIN_HUMAN;sp|A6QLU1|GPDM_BOVIN;sp|Q05707|COEA1_HUMAN;sp|P31976|EZRI_BOVIN;sp|Q02874|H2AY_RAT;sp|Q5EA62|FBLN5_BOVIN;sp|P79134|ANXA6_BOVIN;sp|P53712|ITB1_BOVIN;sp|Q95M12|LGMN_BOVIN;sp|Q3SYT8|NCPR_BOVIN;sp|P19879|MIME_BOVIN;sp|P79119|EPYC_BOVIN;sp|O35413|SRBS2_RAT
biological_process	rhythmic process	5	evm.model.scaffold117.8943; evm.model.scaffold88.7414; evm.model.scaffold90.7667; evm.model.scaffold619.19477; evm.model.scaffold265.13641	sp|P63048|RL40_BOVIN;sp|P50416|CPT1A_HUMAN;sp|P23246|SFPQ_HUMAN;sp|A4FV37|CAVN3_BOVIN;sp|Q3MHM6|CTNA1_BOVIN
biological_process	cell killing	1	evm.model.scaffold234.12669	sp|Q9MZ08|BCAM_BOVIN
biological_process	pigmentation	1	evm.model.scaffold98.8053	sp|P11234|RALB_HUMAN

## Sheet: Supplementary Table 3
KEGG pathway annotation analysis of down-regulated proteins
#Pathway	Count	Pathway ID	Proteins	KOs	Pro
Protein processing in endoplasmic reticulum	19	ko04141	evm.model.scaffold13.1419;evm.model.scaffold140.9969;evm.model.scaffold16.1650;evm.model.scaffold19.1973;evm.model.scaffold204.11850;evm.model.scaffold314.14590;evm.model.scaffold321.14704;evm.model.scaffold338.15046;evm.model.scaffold35.3318;evm.model.scaffold36.3447;evm.model.scaffold403.16484;evm.model.scaffold456.17366;evm.model.scaffold49.4385;evm.model.scaffold520.18289;evm.model.scaffold59…	K04079+K09490+K13525+K09517+K08057+K09486+K08860+K14000+K09584+K03283+K08056+K09580+K09503+K09582+K08054+K10636+K13999+K09487	sp|Q9GKX7|HS90A_HORSE;sp|Q0VCX2|BIP_BOVIN;sp|Q76LV1|HS90B_BOVIN;sp|P55072|TERA_HUMAN;sp|Q3ZBA6|DJB11_BOVIN;sp|P52193|CALR_BOVIN;sp|Q9Y4L1|HYOU1_HUMAN;sp|P19525|E2AK2_HUMAN;sp|Q28298|RRBP1_CANLF;sp|Q15084|PDIA6_HUMAN;sp|Q27975|HS71A_BOVIN;sp|P38657|PDIA3_BOVIN;sp|P05307|PDIA1_BOVIN;sp|Q2HJ94|DNJA2_BOVIN;sp|Q29RV1|PDIA4_BOVIN;sp|P24643|CALX_CANLF;sp|Q3ZCA2|CPSF5_BOVIN;sp|Q07065|CKAP4_HUMAN;sp|Q95M1…
Metabolic pathways	18	ko01100	evm.model.scaffold125.9329;evm.model.scaffold130.9541;evm.model.scaffold15.1631;evm.model.scaffold20.2060;evm.model.scaffold22.2240;evm.model.scaffold220.12342;evm.model.scaffold234.12790;evm.model.scaffold30.2839;evm.model.scaffold34.3222;evm.model.scaffold38.3555;evm.model.scaffold402.16447;evm.model.scaffold48.4333;evm.model.scaffold487.17858;evm.model.scaffold49.4487;evm.model.scaffold54.5521…	K00665+K01832+K01810+K01689+K00873+K00844+K00128+K01830+K11540+K00968+K02145+K00157+K01648+K00849+K00939+K01062	sp|Q9GLM4|TENS1_BOVIN;sp|Q2KIG5|THAS_BOVIN;sp|Q3ZBD7|G6PI_BOVIN;sp|Q9XSJ4|ENOA_BOVIN;sp|Q5NVN0|KPYM_PONAB;sp|P52790|HXK3_HUMAN;sp|A6QR56|A16A1_BOVIN;sp|P30152|NGAL_RAT;sp|P27708|PYR1_HUMAN;sp|P49585|PCY1A_HUMAN;sp|P31404|VATA_BOVIN;sp|P48034|AOXA_BOVIN;sp|Q2TCH3|ACLY_SHEEP;sp|A6H768|GALK1_BOVIN;sp|Q68CZ2|TENS3_HUMAN;sp|P08166|KAD2_BOVIN;sp|Q63HR2|TNS2_HUMAN;sp|Q4R7Y4|GBLP_MACFA
Phagosome	14	ko04145	evm.model.scaffold1178.22816;evm.model.scaffold120.9152;evm.model.scaffold125.9289;evm.model.scaffold139.9914;evm.model.scaffold15.1590;evm.model.scaffold1620.23853;evm.model.scaffold169.10847;evm.model.scaffold248.13131;evm.model.scaffold248.13201;evm.model.scaffold314.14590;evm.model.scaffold402.16447;evm.model.scaffold770.20696;evm.model.scaffold816.21079;evm.model.scaffold95.7935	K12478+K03990+K07374+K06464+K01330+K06856+K10789+K13882+K06461+K08057+K02145+K08054+K04659	sp|Q9BQS8|FYCO1_HUMAN;sp|Q2UVX4|CO3_BOVIN;sp|P81948|TBA4A_BOVIN;sp|Q6ECI6|ITB2_SHEEP;sp|B6E141|HPT_CAPIB;sp|P03988|IGHM_RABIT;sp|P05164|PERM_HUMAN;sp|Q92176|COR1A_BOVIN;sp|Q13349|ITAD_HUMAN;sp|P52193|CALR_BOVIN;sp|P31404|VATA_BOVIN;sp|P68362|TBA1A_CRIGR;sp|P24643|CALX_CANLF;sp|Q28178|TSP1_BOVIN
Complement and coagulation cascades	13	ko04610	evm.model.scaffold102.8303;evm.model.scaffold120.9152;evm.model.scaffold147.10225;evm.model.scaffold15.1590;evm.model.scaffold154.10489;evm.model.scaffold215.12111;evm.model.scaffold256.13395;evm.model.scaffold3.303;evm.model.scaffold30.2839;evm.model.scaffold35.3354;evm.model.scaffold47.4218;evm.model.scaffold82.7080;evm.model.scaffold855.21353	K01313+K03990+K03902+K01330+K03911+K03983+K01315+K03994+K03999+K03907+K01334+K03984+K04004	sp|P00735|THRB_BOVIN;sp|Q2UVX4|CO3_BOVIN;sp|Q28107|FA5_BOVIN;sp|B6E141|HPT_CAPIB;sp|Q5TC82|RC3H1_HUMAN;sp|P28800|A2AP_BOVIN;sp|P81286|PLMN_SHEEP;sp|P01031|CO5_HUMAN;sp|P30152|NGAL_RAT;sp|P06579|TRBM_BOVIN;sp|Q3UP87|ELNE_MOUSE;sp|P12725|A1AT_SHEEP;sp|Q28085|CFAH_BOVIN
Tight junction	10	ko04530	evm.model.scaffold125.9329;evm.model.scaffold1309.23224;evm.model.scaffold180.11144;evm.model.scaffold208.11973;evm.model.scaffold250.13252;evm.model.scaffold351.15262;evm.model.scaffold54.5521;evm.model.scaffold69.6333;evm.model.scaffold698.20177;evm.model.scaffold78.6870	K01110+K06114+K06107+K06098+K06106+K05699+K06115+K05701	sp|Q9GLM4|TENS1_BOVIN;sp|P02549|SPTA1_HUMAN;sp|Q9N179|EPB41_BOVIN;sp|Q95168|ZO2_CANLF;sp|P14317|HCLS1_HUMAN;sp|A5D7D1|ACTN4_BOVIN;sp|Q68CZ2|TENS3_HUMAN;sp|P11277|SPTB1_HUMAN;sp|O97758|ZO1_CANLF;sp|Q63HR2|TNS2_HUMAN
Endocytosis	9	ko04144	evm.model.scaffold1178.22816;evm.model.scaffold169.10867;evm.model.scaffold234.12740;evm.model.scaffold279.13993;evm.model.scaffold382.16087;evm.model.scaffold403.16484;evm.model.scaffold5.583;evm.model.scaffold572.18961;evm.model.scaffold78.6870	K12478+K04646+K12469+K12200+K01528+K03283+K12194+K12191+K09526	sp|Q9BQS8|FYCO1_HUMAN;sp|P49951|CLH1_BOVIN;sp|Q9NZN4|EHD2_HUMAN;sp|Q8WUM4|PDC6I_HUMAN;sp|A6H7I5|DYN2_BOVIN;sp|Q27975|HS71A_BOVIN;sp|Q9H444|CHM4B_HUMAN;sp|Q9DB34|CHM2A_MOUSE;sp|Q63HR2|TNS2_HUMAN
Amoebiasis	9	ko05146	evm.model.scaffold117.8974;evm.model.scaffold139.9914;evm.model.scaffold1620.23853;evm.model.scaffold2.170;evm.model.scaffold248.13201;evm.model.scaffold275.13871;evm.model.scaffold30.2839;evm.model.scaffold351.15262;evm.model.scaffold465.17517	K02649+K06464+K06856+K05700+K06461+K04455+K03999+K05699+K13963	sp|Q9P107|GMIP_HUMAN;sp|Q6ECI6|ITB2_SHEEP;sp|P03988|IGHM_RABIT;sp|Q64727|VINC_MOUSE;sp|Q13349|ITAD_HUMAN;sp|Q3T149|HSPB1_BOVIN;sp|P30152|NGAL_RAT;sp|A5D7D1|ACTN4_BOVIN;sp|Q1JPB0|ILEU_BOVIN
Regulation of actin cytoskeleton	9	ko04810	evm.model.scaffold102.8303;evm.model.scaffold117.8974;evm.model.scaffold139.9914;evm.model.scaffold2.170;evm.model.scaffold248.13201;evm.model.scaffold250.13275;evm.model.scaffold351.15262;evm.model.scaffold444.17207;evm.model.scaffold67.6221	K01313+K02649+K06464+K05700+K06594+K06461+K00907+K05699+K12330+K05755	sp|P00735|THRB_BOVIN;sp|Q9P107|GMIP_HUMAN;sp|Q6ECI6|ITB2_SHEEP;sp|Q64727|VINC_MOUSE;sp|Q13349|ITAD_HUMAN;sp|O02827|MYLK_SHEEP;sp|A5D7D1|ACTN4_BOVIN;sp|Q61210|ARHG1_MOUSE;sp|Q9Y4R7|TTLL3_HUMAN
Focal adhesion	9	ko04510	evm.model.scaffold117.8974;evm.model.scaffold125.9329;evm.model.scaffold2.170;evm.model.scaffold250.13275;evm.model.scaffold351.15262;evm.model.scaffold54.5521;evm.model.scaffold619.19483;evm.model.scaffold78.6870;evm.model.scaffold95.7935	K02649+K01110+K05700+K00907+K05699+K06272+K04659	sp|Q9P107|GMIP_HUMAN;sp|Q9GLM4|TENS1_BOVIN;sp|Q64727|VINC_MOUSE;sp|O02827|MYLK_SHEEP;sp|A5D7D1|ACTN4_BOVIN;sp|Q68CZ2|TENS3_HUMAN;sp|Q3SWY2|ILK_BOVIN;sp|Q63HR2|TNS2_HUMAN;sp|Q28178|TSP1_BOVIN
Pathways in cancer	9	ko05200	evm.model.scaffold117.8974;evm.model.scaffold125.9329;evm.model.scaffold13.1419;evm.model.scaffold16.1650;evm.model.scaffold21.2147;evm.model.scaffold487.17870;evm.model.scaffold54.5521;evm.model.scaffold78.6870;evm.model.scaffold91.7769	K02649+K01110+K04079+K01403+K04692+K09487	sp|Q9P107|GMIP_HUMAN;sp|Q9GLM4|TENS1_BOVIN;sp|Q9GKX7|HS90A_HORSE;sp|Q76LV1|HS90B_BOVIN;sp|P52176|MMP9_BOVIN;sp|P40763|STAT3_HUMAN;sp|Q68CZ2|TENS3_HUMAN;sp|Q63HR2|TNS2_HUMAN;sp|Q95M18|ENPL_BOVIN
Staphylococcus aureus infection	9	ko05150	evm.model.scaffold120.9152;evm.model.scaffold139.9914;evm.model.scaffold15.1590;evm.model.scaffold1620.23853;evm.model.scaffold248.13201;evm.model.scaffold256.13395;evm.model.scaffold3.303;evm.model.scaffold47.4218;evm.model.scaffold855.21353	K03990+K06464+K01330+K06856+K06461+K01315+K03994+K01334+K04004	sp|Q2UVX4|CO3_BOVIN;sp|Q6ECI6|ITB2_SHEEP;sp|B6E141|HPT_CAPIB;sp|P03988|IGHM_RABIT;sp|Q13349|ITAD_HUMAN;sp|P81286|PLMN_SHEEP;sp|P01031|CO5_HUMAN;sp|Q3UP87|ELNE_MOUSE;sp|Q28085|CFAH_BOVIN
Systemic lupus erythematosus	8	ko05322	evm.model.scaffold120.9152;evm.model.scaffold15.1590;evm.model.scaffold1620.23853;evm.model.scaffold3.303;evm.model.scaffold30.2839;evm.model.scaffold351.15262;evm.model.scaffold47.4218;evm.model.scaffold47.4221	K03990+K01330+K06856+K03994+K03999+K05699+K01327	sp|Q2UVX4|CO3_BOVIN;sp|B6E141|HPT_CAPIB;sp|P03988|IGHM_RABIT;sp|P01031|CO5_HUMAN;sp|P30152|NGAL_RAT;sp|A5D7D1|ACTN4_BOVIN;sp|Q3UP87|ELNE_MOUSE;sp|P20160|CAP7_HUMAN
Microbial metabolism in diverse environments	8	ko01120	evm.model.scaffold15.1631;evm.model.scaffold20.2060;evm.model.scaffold22.2240;evm.model.scaffold220.12342;evm.model.scaffold234.12790;evm.model.scaffold248.13128;evm.model.scaffold48.4333;evm.model.scaffold487.17858	K01810+K01689+K00873+K00844+K00128+K01014+K00157+K01648	sp|Q3ZBD7|G6PI_BOVIN;sp|Q9XSJ4|ENOA_BOVIN;sp|Q5NVN0|KPYM_PONAB;sp|P52790|HXK3_HUMAN;sp|A6QR56|A16A1_BOVIN;sp|P50227|ST1A1_BOVIN;sp|P48034|AOXA_BOVIN;sp|Q2TCH3|ACLY_SHEEP
Insulin signaling pathway	8	ko04910	evm.model.scaffold117.8974;evm.model.scaffold125.9329;evm.model.scaffold21.2107;evm.model.scaffold220.12342;evm.model.scaffold408.16694;evm.model.scaffold494.17953;evm.model.scaffold54.5521;evm.model.scaffold78.6870	K02649+K00665+K05696+K00844+K07192+K00688	sp|Q9P107|GMIP_HUMAN;sp|Q9GLM4|TENS1_BOVIN;sp|P18031|PTN1_HUMAN;sp|P52790|HXK3_HUMAN;sp|A6QLR4|FLOT2_BOVIN;sp|Q5MIB5|PYGL_SHEEP;sp|Q68CZ2|TENS3_HUMAN;sp|Q63HR2|TNS2_HUMAN
Antigen processing and presentation	8	ko04612	evm.model.scaffold13.1419;evm.model.scaffold140.9969;evm.model.scaffold16.1650;evm.model.scaffold314.14590;evm.model.scaffold403.16484;evm.model.scaffold456.17366;evm.model.scaffold47.4169;evm.model.scaffold816.21079	K04079+K09490+K08057+K03283+K08056+K09489+K08054	sp|Q9GKX7|HS90A_HORSE;sp|Q0VCX2|BIP_BOVIN;sp|Q76LV1|HS90B_BOVIN;sp|P52193|CALR_BOVIN;sp|Q27975|HS71A_BOVIN;sp|P38657|PDIA3_BOVIN;sp|P34932|HSP74_HUMAN;sp|P24643|CALX_CANLF
Bacterial invasion of epithelial cells	7	ko05100	evm.model.scaffold117.8974;evm.model.scaffold169.10867;evm.model.scaffold2.170;evm.model.scaffold250.13252;evm.model.scaffold382.16087;evm.model.scaffold619.19483;evm.model.scaffold67.6221	K02649+K04646+K05700+K06106+K01528+K06272+K05755	sp|Q9P107|GMIP_HUMAN;sp|P49951|CLH1_BOVIN;sp|Q64727|VINC_MOUSE;sp|P14317|HCLS1_HUMAN;sp|A6H7I5|DYN2_BOVIN;sp|Q3SWY2|ILK_BOVIN;sp|Q9Y4R7|TTLL3_HUMAN
Leukocyte transendothelial migration	7	ko04670	evm.model.scaffold117.8974;evm.model.scaffold139.9914;evm.model.scaffold2.170;evm.model.scaffold21.2147;evm.model.scaffold248.13201;evm.model.scaffold351.15262;evm.model.scaffold70.6343	K02649+K06464+K05700+K01403+K06461+K05699+K06533	sp|Q9P107|GMIP_HUMAN;sp|Q6ECI6|ITB2_SHEEP;sp|Q64727|VINC_MOUSE;sp|P52176|MMP9_BOVIN;sp|Q13349|ITAD_HUMAN;sp|A5D7D1|ACTN4_BOVIN;sp|Q6URK6|CADH5_BOVIN
Spliceosome	7	ko03040	evm.model.scaffold403.16484;evm.model.scaffold466.17531;evm.model.scaffold47.4155;evm.model.scaffold48.4357;evm.model.scaffold5.492;evm.model.scaffold564.18765;evm.model.scaffold607.19321	K03283+K12887+K12811+K12828+K12893+K12838+K13025	sp|Q27975|HS71A_BOVIN;sp|Q62826|HNRPM_RAT;sp|Q7L014|DDX46_HUMAN;sp|O75533|SF3B1_HUMAN;sp|Q13247|SRSF6_HUMAN;sp|Q2HJG2|PUF60_BOVIN;sp|Q9UMR2|DD19B_HUMAN
Prostate cancer	7	ko05215	evm.model.scaffold117.8974;evm.model.scaffold125.9329;evm.model.scaffold13.1419;evm.model.scaffold16.1650;evm.model.scaffold54.5521;evm.model.scaffold78.6870;evm.model.scaffold91.7769	K02649+K01110+K04079+K09487	sp|Q9P107|GMIP_HUMAN;sp|Q9GLM4|TENS1_BOVIN;sp|Q9GKX7|HS90A_HORSE;sp|Q76LV1|HS90B_BOVIN;sp|Q68CZ2|TENS3_HUMAN;sp|Q63HR2|TNS2_HUMAN;sp|Q95M18|ENPL_BOVIN
Ribosome	6	ko03010	evm.model.scaffold142.10017;evm.model.scaffold234.12790;evm.model.scaffold25.2589;evm.model.scaffold281.14040;evm.model.scaffold30.2960;evm.model.scaffold368.15821	K02964+K02872+K02925+K02932+K02936+K02997	sp|Q3T0R1|RS18_BOVIN;sp|A6QR56|A16A1_BOVIN;sp|P39872|RL3_BOVIN;sp|Q58DW5|RL5_BOVIN;sp|Q2TBQ5|RL7A_BOVIN;sp|A6QLG5|RS9_BOVIN
Endometrial cancer	5	ko05213	evm.model.scaffold117.8974;evm.model.scaffold125.9329;evm.model.scaffold54.5521;evm.model.scaffold619.19483;evm.model.scaffold78.6870	K02649+K01110+K06272	sp|Q9P107|GMIP_HUMAN;sp|Q9GLM4|TENS1_BOVIN;sp|Q68CZ2|TENS3_HUMAN;sp|Q3SWY2|ILK_BOVIN;sp|Q63HR2|TNS2_HUMAN
Glycolysis / Gluconeogenesis	5	ko00010	evm.model.scaffold15.1631;evm.model.scaffold20.2060;evm.model.scaffold22.2240;evm.model.scaffold220.12342;evm.model.scaffold234.12790	K01810+K01689+K00873+K00844+K00128	sp|Q3ZBD7|G6PI_BOVIN;sp|Q9XSJ4|ENOA_BOVIN;sp|Q5NVN0|KPYM_PONAB;sp|P52790|HXK3_HUMAN;sp|A6QR56|A16A1_BOVIN
Prion diseases	5	ko05020	evm.model.scaffold140.9969;evm.model.scaffold3.303;evm.model.scaffold30.2839;evm.model.scaffold403.16484;evm.model.scaffold88.7567	K09490+K03994+K03999+K03283+K09553	sp|Q0VCX2|BIP_BOVIN;sp|P01031|CO5_HUMAN;sp|P30152|NGAL_RAT;sp|Q27975|HS71A_BOVIN;sp|Q3ZBZ8|STIP1_BOVIN
Adherens junction	5	ko04520	evm.model.scaffold2.170;evm.model.scaffold21.2107;evm.model.scaffold351.15262;evm.model.scaffold697.20170;evm.model.scaffold698.20177	K05700+K05696+K05699+K06084+K05701	sp|Q64727|VINC_MOUSE;sp|P18031|PTN1_HUMAN;sp|A5D7D1|ACTN4_BOVIN;sp|Q9UPQ0|LIMC1_HUMAN;sp|O97758|ZO1_CANLF
Melanoma	4	ko05218	evm.model.scaffold117.8974;evm.model.scaffold125.9329;evm.model.scaffold54.5521;evm.model.scaffold78.6870	K02649+K01110	sp|Q9P107|GMIP_HUMAN;sp|Q9GLM4|TENS1_BOVIN;sp|Q68CZ2|TENS3_HUMAN;sp|Q63HR2|TNS2_HUMAN
Leishmaniasis	4	ko05140	evm.model.scaffold120.9152;evm.model.scaffold139.9914;evm.model.scaffold1620.23853;evm.model.scaffold248.13201	K03990+K06464+K06856+K06461	sp|Q2UVX4|CO3_BOVIN;sp|Q6ECI6|ITB2_SHEEP;sp|P03988|IGHM_RABIT;sp|Q13349|ITAD_HUMAN
Phosphatidylinositol signaling system	4	ko04070	evm.model.scaffold117.8974;evm.model.scaffold125.9329;evm.model.scaffold54.5521;evm.model.scaffold78.6870	K02649+K01110	sp|Q9P107|GMIP_HUMAN;sp|Q9GLM4|TENS1_BOVIN;sp|Q68CZ2|TENS3_HUMAN;sp|Q63HR2|TNS2_HUMAN
Vibrio cholerae infection	4	ko05110	evm.model.scaffold208.11973;evm.model.scaffold402.16447;evm.model.scaffold591.19140;evm.model.scaffold698.20177	K06098+K02145+K09582+K05701	sp|Q95168|ZO2_CANLF;sp|P31404|VATA_BOVIN;sp|Q29RV1|PDIA4_BOVIN;sp|O97758|ZO1_CANLF
p53 signaling pathway	4	ko04115	evm.model.scaffold125.9329;evm.model.scaffold54.5521;evm.model.scaffold78.6870;evm.model.scaffold95.7935	K01110+K04659	sp|Q9GLM4|TENS1_BOVIN;sp|Q68CZ2|TENS3_HUMAN;sp|Q63HR2|TNS2_HUMAN;sp|Q28178|TSP1_BOVIN
Fc gamma R-mediated phagocytosis	4	ko04666	evm.model.scaffold117.8974;evm.model.scaffold1620.23853;evm.model.scaffold382.16087;evm.model.scaffold67.6221	K02649+K06856+K01528+K05755	sp|Q9P107|GMIP_HUMAN;sp|P03988|IGHM_RABIT;sp|A6H7I5|DYN2_BOVIN;sp|Q9Y4R7|TTLL3_HUMAN
RNA transport	4	ko03013	evm.model.scaffold117.8950;evm.model.scaffold12.1288;evm.model.scaffold607.19321;evm.model.scaffold61.5947	K14326+K14293+K13025+K03257+K13126	sp|Q92900|RENT1_HUMAN;sp|Q14974|IMB1_HUMAN;sp|Q9UMR2|DD19B_HUMAN;sp|P61286|PABP1_BOVIN
Small cell lung cancer	4	ko05222	evm.model.scaffold117.8974;evm.model.scaffold125.9329;evm.model.scaffold54.5521;evm.model.scaffold78.6870	K02649+K01110	sp|Q9P107|GMIP_HUMAN;sp|Q9GLM4|TENS1_BOVIN;sp|Q68CZ2|TENS3_HUMAN;sp|Q63HR2|TNS2_HUMAN
Pathogenic Escherichia coli infection	4	ko05130	evm.model.scaffold125.9289;evm.model.scaffold250.13252;evm.model.scaffold67.6221;evm.model.scaffold770.20696	K07374+K06106+K05755	sp|P81948|TBA4A_BOVIN;sp|P14317|HCLS1_HUMAN;sp|Q9Y4R7|TTLL3_HUMAN;sp|P68362|TBA1A_CRIGR
Glioma	4	ko05214	evm.model.scaffold117.8974;evm.model.scaffold125.9329;evm.model.scaffold54.5521;evm.model.scaffold78.6870	K02649+K01110	sp|Q9P107|GMIP_HUMAN;sp|Q9GLM4|TENS1_BOVIN;sp|Q68CZ2|TENS3_HUMAN;sp|Q63HR2|TNS2_HUMAN
Natural killer cell mediated cytotoxicity	3	ko04650	evm.model.scaffold117.8974;evm.model.scaffold139.9914;evm.model.scaffold1620.23853	K02649+K06464+K06856	sp|Q9P107|GMIP_HUMAN;sp|Q6ECI6|ITB2_SHEEP;sp|P03988|IGHM_RABIT
Hepatitis C	3	ko05160	evm.model.scaffold117.8974;evm.model.scaffold338.15046;evm.model.scaffold487.17870	K02649+K08860+K04692	sp|Q9P107|GMIP_HUMAN;sp|P19525|E2AK2_HUMAN;sp|P40763|STAT3_HUMAN
Fatty acid biosynthesis	3	ko00061	evm.model.scaffold125.9329;evm.model.scaffold54.5521;evm.model.scaffold78.6870	K00665	sp|Q9GLM4|TENS1_BOVIN;sp|Q68CZ2|TENS3_HUMAN;sp|Q63HR2|TNS2_HUMAN
Amino sugar and nucleotide sugar metabolism	3	ko00520	evm.model.scaffold15.1631;evm.model.scaffold220.12342;evm.model.scaffold49.4487	K01810+K00844+K00849	sp|Q3ZBD7|G6PI_BOVIN;sp|P52790|HXK3_HUMAN;sp|A6H768|GALK1_BOVIN
Gap junction	3	ko04540	evm.model.scaffold125.9289;evm.model.scaffold698.20177;evm.model.scaffold770.20696	K07374+K05701	sp|P81948|TBA4A_BOVIN;sp|O97758|ZO1_CANLF;sp|P68362|TBA1A_CRIGR
Toll-like receptor signaling pathway	3	ko04620	evm.model.scaffold117.8974;evm.model.scaffold5.521;evm.model.scaffold5.522	K02649+K05399	sp|Q9P107|GMIP_HUMAN;sp|Q2TBI0|LBP_BOVIN;sp|P17453|BPI_BOVIN
Chagas disease	3	ko05142	evm.model.scaffold117.8974;evm.model.scaffold120.9152;evm.model.scaffold314.14590	K02649+K03990+K08057	sp|Q9P107|GMIP_HUMAN;sp|Q2UVX4|CO3_BOVIN;sp|P52193|CALR_BOVIN
NOD-like receptor signaling pathway	3	ko04621	evm.model.scaffold13.1419;evm.model.scaffold16.1650;evm.model.scaffold91.7769	K04079+K09487	sp|Q9GKX7|HS90A_HORSE;sp|Q76LV1|HS90B_BOVIN;sp|Q95M18|ENPL_BOVIN
Toxoplasmosis	3	ko05145	evm.model.scaffold117.8974;evm.model.scaffold403.16484;evm.model.scaffold487.17870	K02649+K03283+K04692	sp|Q9P107|GMIP_HUMAN;sp|Q27975|HS71A_BOVIN;sp|P40763|STAT3_HUMAN
B cell receptor signaling pathway	3	ko04662	evm.model.scaffold117.8974;evm.model.scaffold1620.23853;evm.model.scaffold572.18952	K02649+K06856+K06512	sp|Q9P107|GMIP_HUMAN;sp|P03988|IGHM_RABIT;sp|Q2KJF1|A1BG_BOVIN
Starch and sucrose metabolism	3	ko00500	evm.model.scaffold15.1631;evm.model.scaffold220.12342;evm.model.scaffold494.17953	K01810+K00844+K00688	sp|Q3ZBD7|G6PI_BOVIN;sp|P52790|HXK3_HUMAN;sp|Q5MIB5|PYGL_SHEEP
MAPK signaling pathway	3	ko04010	evm.model.scaffold275.13871;evm.model.scaffold403.16484;evm.model.scaffold41.3670	K04455+K03283+K05316	sp|Q3T149|HSPB1_BOVIN;sp|Q27975|HS71A_BOVIN;sp|Q3T052|ITIH4_BOVIN
Inositol phosphate metabolism	3	ko00562	evm.model.scaffold125.9329;evm.model.scaffold54.5521;evm.model.scaffold78.6870	K01110	sp|Q9GLM4|TENS1_BOVIN;sp|Q68CZ2|TENS3_HUMAN;sp|Q63HR2|TNS2_HUMAN
Shigellosis	3	ko05131	evm.model.scaffold2.170;evm.model.scaffold250.13252;evm.model.scaffold67.6221	K05700+K06106+K05755	sp|Q64727|VINC_MOUSE;sp|P14317|HCLS1_HUMAN;sp|Q9Y4R7|TTLL3_HUMAN
Progesterone-mediated oocyte maturation	3	ko04914	evm.model.scaffold117.8974;evm.model.scaffold13.1419;evm.model.scaffold16.1650	K02649+K04079	sp|Q9P107|GMIP_HUMAN;sp|Q9GKX7|HS90A_HORSE;sp|Q76LV1|HS90B_BOVIN
Type II diabetes mellitus	3	ko04930	evm.model.scaffold117.8974;evm.model.scaffold22.2240;evm.model.scaffold220.12342	K02649+K00873+K00844	sp|Q9P107|GMIP_HUMAN;sp|Q5NVN0|KPYM_PONAB;sp|P52790|HXK3_HUMAN
Cell adhesion molecules (CAMs)	3	ko04514	evm.model.scaffold139.9914;evm.model.scaffold248.13201;evm.model.scaffold70.6343	K06464+K06461+K06533	sp|Q6ECI6|ITB2_SHEEP;sp|Q13349|ITAD_HUMAN;sp|Q6URK6|CADH5_BOVIN
Lysosome	3	ko04142	evm.model.scaffold128.9408;evm.model.scaffold169.10867;evm.model.scaffold948.21865	K12392+K04646+K12397	sp|Q10567|AP1B1_HUMAN;sp|P49951|CLH1_BOVIN;sp|Q32PG1|AP3B1_BOVIN
Purine metabolism	2	ko00230	evm.model.scaffold22.2240;evm.model.scaffold75.6657	K00873+K00939	sp|Q5NVN0|KPYM_PONAB;sp|P08166|KAD2_BOVIN
Malaria	2	ko05144	evm.model.scaffold139.9914;evm.model.scaffold95.7935	K06464+K04659	sp|Q6ECI6|ITB2_SHEEP;sp|Q28178|TSP1_BOVIN
Axon guidance	2	ko04360	evm.model.scaffold129.9482;evm.model.scaffold755.20566	K07527+K07526	sp|P00542|FES_FSVGA;sp|P98171|RHG04_HUMAN
Calcium signaling pathway	2	ko04020	evm.model.scaffold1620.23853;evm.model.scaffold250.13275	K06856+K00907	sp|P03988|IGHM_RABIT;sp|O02827|MYLK_SHEEP
Vascular smooth muscle contraction	2	ko04270	evm.model.scaffold250.13275;evm.model.scaffold444.17207	K00907+K12330	sp|O02827|MYLK_SHEEP;sp|Q61210|ARHG1_MOUSE
Chemokine signaling pathway	2	ko04062	evm.model.scaffold117.8974;evm.model.scaffold487.17870	K02649+K04692	sp|Q9P107|GMIP_HUMAN;sp|P40763|STAT3_HUMAN
Neuroactive ligand-receptor interaction	2	ko04080	evm.model.scaffold102.8303;evm.model.scaffold256.13395	K01313+K01315	sp|P00735|THRB_BOVIN;sp|P81286|PLMN_SHEEP
Acute myeloid leukemia	2	ko05221	evm.model.scaffold117.8974;evm.model.scaffold487.17870	K02649+K04692	sp|Q9P107|GMIP_HUMAN;sp|P40763|STAT3_HUMAN
Tryptophan metabolism	2	ko00380	evm.model.scaffold234.12790;evm.model.scaffold48.4333	K00128+K00157	sp|A6QR56|A16A1_BOVIN;sp|P48034|AOXA_BOVIN
Galactose metabolism	2	ko00052	evm.model.scaffold220.12342;evm.model.scaffold49.4487	K00844+K00849	sp|P52790|HXK3_HUMAN;sp|A6H768|GALK1_BOVIN
Valine, leucine and isoleucine degradation	2	ko00280	evm.model.scaffold234.12790;evm.model.scaffold48.4333	K00128+K00157	sp|A6QR56|A16A1_BOVIN;sp|P48034|AOXA_BOVIN
Fc epsilon RI signaling pathway	2	ko04664	evm.model.scaffold117.8974;evm.model.scaffold1620.23853	K02649+K06856	sp|Q9P107|GMIP_HUMAN;sp|P03988|IGHM_RABIT
Collecting duct acid secretion	2	ko04966	evm.model.scaffold402.16447;evm.model.scaffold59.5870	K02145+K06573	sp|P31404|VATA_BOVIN;sp|P02730|B3AT_HUMAN
Pyruvate metabolism	2	ko00620	evm.model.scaffold22.2240;evm.model.scaffold234.12790	K00873+K00128	sp|Q5NVN0|KPYM_PONAB;sp|A6QR56|A16A1_BOVIN
Viral myocarditis	2	ko05416	evm.model.scaffold139.9914;evm.model.scaffold1620.23853	K06464+K06856	sp|Q6ECI6|ITB2_SHEEP;sp|P03988|IGHM_RABIT
Salivary secretion	2	ko04970	evm.model.scaffold511.18172;evm.model.scaffold511.18173	K13916	sp|P19661|CTHL3_BOVIN;sp|P33046|CTHL4_BOVIN
Lysine degradation	2	ko00310	evm.model.scaffold117.8910;evm.model.scaffold234.12790	K11703+K00128	sp|A5PK45|GT251_BOVIN;sp|A6QR56|A16A1_BOVIN
Huntington's disease	2	ko05016	evm.model.scaffold169.10867;evm.model.scaffold837.21223	K04646+K05625	sp|P49951|CLH1_BOVIN;sp|O46510|EPB42_BOVIN
Carbohydrate digestion and absorption	2	ko04973	evm.model.scaffold117.8974;evm.model.scaffold220.12342	K02649+K00844	sp|Q9P107|GMIP_HUMAN;sp|P52790|HXK3_HUMAN
Hematopoietic cell lineage	2	ko04640	evm.model.scaffold1620.23853;evm.model.scaffold248.13201	K06856+K06461	sp|P03988|IGHM_RABIT;sp|Q13349|ITAD_HUMAN
Arachidonic acid metabolism	2	ko00590	evm.model.scaffold130.9541;evm.model.scaffold30.2839	K01832+K01830	sp|Q2KIG5|THAS_BOVIN;sp|P30152|NGAL_RAT
Jak-STAT signaling pathway	2	ko04630	evm.model.scaffold117.8974;evm.model.scaffold487.17870	K02649+K04692	sp|Q9P107|GMIP_HUMAN;sp|P40763|STAT3_HUMAN
VEGF signaling pathway	2	ko04370	evm.model.scaffold117.8974;evm.model.scaffold275.13871	K02649+K04455	sp|Q9P107|GMIP_HUMAN;sp|Q3T149|HSPB1_BOVIN
Aminoacyl-tRNA biosynthesis	2	ko00970	evm.model.scaffold161.10663;evm.model.scaffold2472.24361	K01883	sp|P02769|ALBU_BOVIN;sp|P02769|ALBU_BOVIN
Epithelial cell signaling in Helicobacter pylori infection	2	ko05120	evm.model.scaffold402.16447;evm.model.scaffold698.20177	K02145+K05701	sp|P31404|VATA_BOVIN;sp|O97758|ZO1_CANLF
Bladder cancer	2	ko05219	evm.model.scaffold21.2147;evm.model.scaffold95.7935	K01403+K04659	sp|P52176|MMP9_BOVIN;sp|Q28178|TSP1_BOVIN
Dilated cardiomyopathy	2	ko05414	evm.model.scaffold1620.23853;evm.model.scaffold351.15217	K06856+K12567	sp|P03988|IGHM_RABIT;sp|E1BM58|PRAX_BOVIN
Pancreatic cancer	2	ko05212	evm.model.scaffold117.8974;evm.model.scaffold487.17870	K02649+K04692	sp|Q9P107|GMIP_HUMAN;sp|P40763|STAT3_HUMAN
Peroxisome	1	ko04146	evm.model.scaffold6.812	K13237	sp|Q5RBV3|DECR2_PONAB
Renal cell carcinoma	1	ko05211	evm.model.scaffold117.8974	K02649	sp|Q9P107|GMIP_HUMAN
ErbB signaling pathway	1	ko04012	evm.model.scaffold117.8974	K02649	sp|Q9P107|GMIP_HUMAN
PPAR signaling pathway	1	ko03320	evm.model.scaffold619.19483	K06272	sp|Q3SWY2|ILK_BOVIN
Porphyrin and chlorophyll metabolism	1	ko00860	evm.model.scaffold81.7057	K13624	sp|Q9XT27|CERU_SHEEP
Limonene and pinene degradation	1	ko00903	evm.model.scaffold234.12790	K00128	sp|A6QR56|A16A1_BOVIN
Non-small cell lung cancer	1	ko05223	evm.model.scaffold117.8974	K02649	sp|Q9P107|GMIP_HUMAN
Protein export	1	ko03060	evm.model.scaffold140.9969	K09490	sp|Q0VCX2|BIP_BOVIN
Histidine metabolism	1	ko00340	evm.model.scaffold234.12790	K00128	sp|A6QR56|A16A1_BOVIN
Propanoate metabolism	1	ko00640	evm.model.scaffold234.12790	K00128	sp|A6QR56|A16A1_BOVIN
Primary immunodeficiency	1	ko05340	evm.model.scaffold1620.23853	K06856	sp|P03988|IGHM_RABIT
Glycerophospholipid metabolism	1	ko00564	evm.model.scaffold38.3555	K00968	sp|P49585|PCY1A_HUMAN
Gastric acid secretion	1	ko04971	evm.model.scaffold250.13275	K00907	sp|O02827|MYLK_SHEEP
beta-Alanine metabolism	1	ko00410	evm.model.scaffold234.12790	K00128	sp|A6QR56|A16A1_BOVIN
Sulfur metabolism	1	ko00920	evm.model.scaffold248.13128	K01014	sp|P50227|ST1A1_BOVIN
Pentose and glucuronate interconversions	1	ko00040	evm.model.scaffold234.12790	K00128	sp|A6QR56|A16A1_BOVIN
Autoimmune thyroid disease	1	ko05320	evm.model.scaffold1620.23853	K06856	sp|P03988|IGHM_RABIT
Allograft rejection	1	ko05330	evm.model.scaffold1620.23853	K06856	sp|P03988|IGHM_RABIT
Drug metabolism - cytochrome P450	1	ko00982	evm.model.scaffold48.4333	K00157	sp|P48034|AOXA_BOVIN
Tyrosine metabolism	1	ko00350	evm.model.scaffold48.4333	K00157	sp|P48034|AOXA_BOVIN
Aldosterone-regulated sodium reabsorption	1	ko04960	evm.model.scaffold117.8974	K02649	sp|Q9P107|GMIP_HUMAN
Pentose phosphate pathway	1	ko00030	evm.model.scaffold15.1631	K01810	sp|Q3ZBD7|G6PI_BOVIN
mTOR signaling pathway	1	ko04150	evm.model.scaffold117.8974	K02649	sp|Q9P107|GMIP_HUMAN
ABC transporters	1	ko02010	evm.model.scaffold109.8587	K05673	sp|O15439|MRP4_HUMAN
Oxidative phosphorylation	1	ko00190	evm.model.scaffold402.16447	K02145	sp|P31404|VATA_BOVIN
Neurotrophin signaling pathway	1	ko04722	evm.model.scaffold117.8974	K02649	sp|Q9P107|GMIP_HUMAN
Colorectal cancer	1	ko05210	evm.model.scaffold117.8974	K02649	sp|Q9P107|GMIP_HUMAN
Asthma	1	ko05310	evm.model.scaffold1620.23853	K06856	sp|P03988|IGHM_RABIT
Ether lipid metabolism	1	ko00565	evm.model.scaffold809.21014	K01062	sp|Q4R7Y4|GBLP_MACFA
Fatty acid metabolism	1	ko00071	evm.model.scaffold234.12790	K00128	sp|A6QR56|A16A1_BOVIN
Adipocytokine signaling pathway	1	ko04920	evm.model.scaffold487.17870	K04692	sp|P40763|STAT3_HUMAN
Alzheimer's disease	1	ko05010	evm.model.scaffold338.15046	K08860	sp|P19525|E2AK2_HUMAN
Ascorbate and aldarate metabolism	1	ko00053	evm.model.scaffold234.12790	K00128	sp|A6QR56|A16A1_BOVIN
Arrhythmogenic right ventricular cardiomyopathy (ARVC)	1	ko05412	evm.model.scaffold351.15262	K05699	sp|A5D7D1|ACTN4_BOVIN
Alanine, aspartate and glutamate metabolism	1	ko00250	evm.model.scaffold34.3222	K11540	sp|P27708|PYR1_HUMAN
Arginine and proline metabolism	1	ko00330	evm.model.scaffold234.12790	K00128	sp|A6QR56|A16A1_BOVIN
T cell receptor signaling pathway	1	ko04660	evm.model.scaffold117.8974	K02649	sp|Q9P107|GMIP_HUMAN
Intestinal immune network for IgA production	1	ko04672	evm.model.scaffold1620.23853	K06856	sp|P03988|IGHM_RABIT
Citrate cycle (TCA cycle)	1	ko00020	evm.model.scaffold487.17858	K01648	sp|Q2TCH3|ACLY_SHEEP
Glycerolipid metabolism	1	ko00561	evm.model.scaffold234.12790	K00128	sp|A6QR56|A16A1_BOVIN
Apoptosis	1	ko04210	evm.model.scaffold117.8974	K02649	sp|Q9P107|GMIP_HUMAN
Pyrimidine metabolism	1	ko00240	evm.model.scaffold34.3222	K11540	sp|P27708|PYR1_HUMAN
Nicotinate and nicotinamide metabolism	1	ko00760	evm.model.scaffold48.4333	K00157	sp|P48034|AOXA_BOVIN
Fructose and mannose metabolism	1	ko00051	evm.model.scaffold220.12342	K00844	sp|P52790|HXK3_HUMAN
TGF-beta signaling pathway	1	ko04350	evm.model.scaffold95.7935	K04659	sp|Q28178|TSP1_BOVIN
ECM-receptor interaction	1	ko04512	evm.model.scaffold95.7935	K04659	sp|Q28178|TSP1_BOVIN
Vitamin B6 metabolism	1	ko00750	evm.model.scaffold48.4333	K00157	sp|P48034|AOXA_BOVIN
Hypertrophic cardiomyopathy (HCM)	1	ko05410	evm.model.scaffold351.15217	K12567	sp|E1BM58|PRAX_BOVIN
Chronic myeloid leukemia	1	ko05220	evm.model.scaffold117.8974	K02649	sp|Q9P107|GMIP_HUMAN
Ubiquitin mediated proteolysis	1	ko04120	evm.model.scaffold183.11311	K10615+K10595	sp|Q9P258|RCC2_HUMAN
Butirosin and neomycin biosynthesis	1	ko00524	evm.model.scaffold220.12342	K00844	sp|P52790|HXK3_HUMAN
RNA degradation	1	ko03018	evm.model.scaffold20.2060	K01689	sp|Q9XSJ4|ENOA_BOVIN
KEGG pathway annotation analysis of up-regulated genes
#Pathway	Count	Pathway ID	Proteins	KOs	Pro
Metabolic pathways	28	ko01100	evm.model.scaffold101.8132;evm.model.scaffold118.8998;evm.model.scaffold136.9816;evm.model.scaffold14.1530;evm.model.scaffold1569.23777;evm.model.scaffold168.10840;evm.model.scaffold21.2120;evm.model.scaffold23.2261;evm.model.scaffold24.2396;evm.model.scaffold268.13680;evm.model.scaffold280.14014;evm.model.scaffold35.3371;evm.model.scaffold360.15486;evm.model.scaffold364.15654;evm.model.scaffold3…	K01681+K07508+K08764+K00140+K00699+K01835+K01831+K03781+K09479+K01081+K00261+K01757+K03008+K00923+K01011+K01596+K01969+K07412+K00626+K00681+K00888+K01897+K01896+K00129+K00274+K00253	sp|P20004|ACON_BOVIN;sp|Q3T0R7|THIM_BOVIN;sp|P07857|SCP2_BOVIN;sp|Q07536|MMSA_BOVIN;sp|P35503|UD13_HUMAN;sp|Q8BZF8|PGM5_MOUSE;sp|Q29626|PTGIS_BOVIN;sp|P00432|CATA_BOVIN;sp|P48818|ACADV_BOVIN;sp|Q05927|5NTD_BOVIN;sp|Q64HZ9|DHE4_HYLLA;sp|Q3T0E5|APMAP_BOVIN;sp|Q5RAG2|ESYT1_PONAB;sp|P00586|THTR_BOVIN;sp|Q16822|PCKGM_HUMAN;sp|Q3ULD5|MCCB_MOUSE;sp|P00178|CP2B4_RABIT;sp|Q29RZ0|THIL_BOVIN;sp|P20735|GGT1_…
Focal adhesion	18	ko04510	evm.model.scaffold107.8494;evm.model.scaffold107.8495;evm.model.scaffold12.1228;evm.model.scaffold12.1234;evm.model.scaffold135.9703;evm.model.scaffold189.11427;evm.model.scaffold189.11439;evm.model.scaffold190.11473;evm.model.scaffold271.13728;evm.model.scaffold28.2758;evm.model.scaffold29.2805;evm.model.scaffold32.3145;evm.model.scaffold340.15061;evm.model.scaffold403.16472;evm.model.scaffold67…	K06246+K05635+K06236+K06482+K06241+K05717+K04437+K05719+K06480+K06244+K02677+K06278+K06252+K02105+K06484+K05636	sp|Q8HZI9|LAMC2_HORSE;sp|P11047|LAMC1_HUMAN;sp|P02453|CO1A1_BOVIN;sp|F1MMS9|ITA3_BOVIN;sp|Q16363|LAMA4_HUMAN;sp|Q28275|FINC_CANLF;sp|O75369|FLNB_HUMAN;sp|Q14315|FLNC_HUMAN;sp|P53712|ITB1_BOVIN;sp|P56199|ITA1_HUMAN;sp|Q13751|LAMB3_HUMAN;sp|Q9NZM1|MYOF_HUMAN;sp|Q09YK1|CAV1_MUNMU;sp|P22105|TENX_HUMAN;sp|Q0VCX4|CTNB1_BOVIN;sp|P08648|ITA5_HUMAN;sp|P07942|LAMB1_HUMAN;sp|Q3TZZ7|ESYT2_MOUSE
Pathways in cancer	14	ko05200	evm.model.scaffold107.8494;evm.model.scaffold107.8495;evm.model.scaffold12.1234;evm.model.scaffold135.9703;evm.model.scaffold189.11427;evm.model.scaffold234.12669;evm.model.scaffold265.13641;evm.model.scaffold271.13728;evm.model.scaffold29.2805;evm.model.scaffold32.3145;evm.model.scaffold67.6264;evm.model.scaffold84.7147;evm.model.scaffold854.21346;evm.model.scaffold98.8053	K06246+K05635+K06482+K06241+K05717+K04707+K05691+K05719+K06244+K02677+K02105+K05636+K07835	sp|Q8HZI9|LAMC2_HORSE;sp|P11047|LAMC1_HUMAN;sp|F1MMS9|ITA3_BOVIN;sp|Q16363|LAMA4_HUMAN;sp|Q28275|FINC_CANLF;sp|Q9MZ08|BCAM_BOVIN;sp|Q3MHM6|CTNA1_BOVIN;sp|P53712|ITB1_BOVIN;sp|Q13751|LAMB3_HUMAN;sp|Q9NZM1|MYOF_HUMAN;sp|Q0VCX4|CTNB1_BOVIN;sp|P07942|LAMB1_HUMAN;sp|Q3TZZ7|ESYT2_MOUSE;sp|P11234|RALB_HUMAN
Dilated cardiomyopathy	13	ko05414	evm.model.scaffold11.1057;evm.model.scaffold1122.22625;evm.model.scaffold12.1234;evm.model.scaffold125.9284;evm.model.scaffold13.1352;evm.model.scaffold234.12817;evm.model.scaffold271.13728;evm.model.scaffold28.2758;evm.model.scaffold543.18529;evm.model.scaffold544.18544;evm.model.scaffold78.6910;evm.model.scaffold85.7212;evm.model.scaffold860.21376	K12567+K10352+K06482+K07610+K06856+K05719+K06480+K06484+K04858+K10366	sp|Q6ZP82|CC141_HUMAN;sp|P35749|MYH11_HUMAN;sp|F1MMS9|ITA3_BOVIN;sp|O62654|DESM_BOVIN;sp|P03987|IGHG3_MOUSE;sp|Q7Z406|MYH14_HUMAN;sp|P53712|ITB1_BOVIN;sp|P56199|ITA1_HUMAN;sp|Q96RW7|HMCN1_HUMAN;sp|P35749|MYH11_HUMAN;sp|P08648|ITA5_HUMAN;sp|P13806|CA2D1_RABIT;sp|P46939|UTRN_HUMAN
ECM-receptor interaction	13	ko04512	evm.model.scaffold107.8494;evm.model.scaffold107.8495;evm.model.scaffold12.1228;evm.model.scaffold12.1234;evm.model.scaffold135.9703;evm.model.scaffold189.11427;evm.model.scaffold235.12891;evm.model.scaffold271.13728;evm.model.scaffold28.2758;evm.model.scaffold29.2805;evm.model.scaffold403.16472;evm.model.scaffold78.6910;evm.model.scaffold84.7147	K06246+K05635+K06236+K06482+K06241+K05717+K06254+K05719+K06480+K06244+K06252+K06484+K05636	sp|Q8HZI9|LAMC2_HORSE;sp|P11047|LAMC1_HUMAN;sp|P02453|CO1A1_BOVIN;sp|F1MMS9|ITA3_BOVIN;sp|Q16363|LAMA4_HUMAN;sp|Q28275|FINC_CANLF;sp|O00468|AGRIN_HUMAN;sp|P53712|ITB1_BOVIN;sp|P56199|ITA1_HUMAN;sp|Q13751|LAMB3_HUMAN;sp|P22105|TENX_HUMAN;sp|P08648|ITA5_HUMAN;sp|P07942|LAMB1_HUMAN
Hypertrophic cardiomyopathy (HCM)	13	ko05410	evm.model.scaffold11.1057;evm.model.scaffold1122.22625;evm.model.scaffold12.1234;evm.model.scaffold125.9284;evm.model.scaffold234.12817;evm.model.scaffold271.13728;evm.model.scaffold28.2758;evm.model.scaffold543.18529;evm.model.scaffold544.18544;evm.model.scaffold59.5816;evm.model.scaffold78.6910;evm.model.scaffold85.7212;evm.model.scaffold860.21376	K12567+K10352+K06482+K07610+K05719+K06480+K01283+K06484+K04858+K10366	sp|Q6ZP82|CC141_HUMAN;sp|P35749|MYH11_HUMAN;sp|F1MMS9|ITA3_BOVIN;sp|O62654|DESM_BOVIN;sp|Q7Z406|MYH14_HUMAN;sp|P53712|ITB1_BOVIN;sp|P56199|ITA1_HUMAN;sp|Q96RW7|HMCN1_HUMAN;sp|P35749|MYH11_HUMAN;sp|P12822|ACE_RABIT;sp|P08648|ITA5_HUMAN;sp|P13806|CA2D1_RABIT;sp|P46939|UTRN_HUMAN
Regulation of actin cytoskeleton	11	ko04810	evm.model.scaffold1122.22625;evm.model.scaffold12.1234;evm.model.scaffold1341.23331;evm.model.scaffold189.11427;evm.model.scaffold234.12817;evm.model.scaffold271.13728;evm.model.scaffold28.2758;evm.model.scaffold3.306;evm.model.scaffold544.18544;evm.model.scaffold588.19093;evm.model.scaffold78.6910	K10352+K06482+K05763+K05717+K05719+K06480+K05768+K08007+K06484	sp|P35749|MYH11_HUMAN;sp|F1MMS9|ITA3_BOVIN;sp|Q2HJ49|MOES_BOVIN;sp|Q28275|FINC_CANLF;sp|Q7Z406|MYH14_HUMAN;sp|P53712|ITB1_BOVIN;sp|P56199|ITA1_HUMAN;sp|Q3SX14|GELS_BOVIN;sp|P35749|MYH11_HUMAN;sp|P31976|EZRI_BOVIN;sp|P08648|ITA5_HUMAN
Arrhythmogenic right ventricular cardiomyopathy (ARVC)	11	ko05412	evm.model.scaffold12.1234;evm.model.scaffold125.9284;evm.model.scaffold265.13641;evm.model.scaffold271.13728;evm.model.scaffold28.2758;evm.model.scaffold4.425;evm.model.scaffold600.19218;evm.model.scaffold67.6264;evm.model.scaffold78.6910;evm.model.scaffold85.7212;evm.model.scaffold860.21376	K06482+K07610+K05691+K05719+K06480+K10381+K07597+K02105+K06484+K04858+K10366	sp|F1MMS9|ITA3_BOVIN;sp|O62654|DESM_BOVIN;sp|Q3MHM6|CTNA1_BOVIN;sp|P53712|ITB1_BOVIN;sp|P56199|ITA1_HUMAN;sp|P15924|DESP_HUMAN;sp|Q14126|DSG2_HUMAN;sp|Q0VCX4|CTNB1_BOVIN;sp|P08648|ITA5_HUMAN;sp|P13806|CA2D1_RABIT;sp|P46939|UTRN_HUMAN
Amoebiasis	10	ko05146	evm.model.scaffold107.8494;evm.model.scaffold107.8495;evm.model.scaffold12.1228;evm.model.scaffold13.1352;evm.model.scaffold135.9703;evm.model.scaffold189.11427;evm.model.scaffold29.2805;evm.model.scaffold32.3145;evm.model.scaffold84.7147;evm.model.scaffold854.21346	K06246+K05635+K06236+K06856+K06241+K05717+K06244+K02677+K05636	sp|Q8HZI9|LAMC2_HORSE;sp|P11047|LAMC1_HUMAN;sp|P02453|CO1A1_BOVIN;sp|P03987|IGHG3_MOUSE;sp|Q16363|LAMA4_HUMAN;sp|Q28275|FINC_CANLF;sp|Q13751|LAMB3_HUMAN;sp|Q9NZM1|MYOF_HUMAN;sp|P07942|LAMB1_HUMAN;sp|Q3TZZ7|ESYT2_MOUSE
Microbial metabolism in diverse environments	10	ko01120	evm.model.scaffold101.8132;evm.model.scaffold118.8998;evm.model.scaffold168.10840;evm.model.scaffold23.2261;evm.model.scaffold367.15715;evm.model.scaffold446.17247;evm.model.scaffold50.4599;evm.model.scaffold683.20031;evm.model.scaffold854.21346;evm.model.scaffold88.7427	K01681+K07508+K01835+K03781+K01596+K00626+K00257+K01104+K00129	sp|P20004|ACON_BOVIN;sp|Q3T0R7|THIM_BOVIN;sp|Q8BZF8|PGM5_MOUSE;sp|P00432|CATA_BOVIN;sp|Q16822|PCKGM_HUMAN;sp|Q29RZ0|THIL_BOVIN;sp|Q9H845|ACAD9_HUMAN;sp|Q0VCU1|ACOC_BOVIN;sp|Q3TZZ7|ESYT2_MOUSE;sp|Q1JPA0|AL3B1_BOVIN
Tight junction	9	ko04530	evm.model.scaffold1122.22625;evm.model.scaffold233.12653;evm.model.scaffold234.12817;evm.model.scaffold265.13641;evm.model.scaffold274.13776;evm.model.scaffold32.3145;evm.model.scaffold544.18544;evm.model.scaffold67.6264;evm.model.scaffold854.21346	K10352+K06107+K05691+K06102+K02677+K02105	sp|P35749|MYH11_HUMAN;sp|O43491|E41L2_HUMAN;sp|Q7Z406|MYH14_HUMAN;sp|Q3MHM6|CTNA1_BOVIN;sp|A7YH32|CING_CANLF;sp|Q9NZM1|MYOF_HUMAN;sp|P35749|MYH11_HUMAN;sp|Q0VCX4|CTNB1_BOVIN;sp|Q3TZZ7|ESYT2_MOUSE
PPAR signaling pathway	8	ko03320	evm.model.scaffold136.9816;evm.model.scaffold170.10941;evm.model.scaffold191.11500;evm.model.scaffold321.14742;evm.model.scaffold367.15715;evm.model.scaffold387.16191;evm.model.scaffold636.19679;evm.model.scaffold88.7414	K08764+K08769+K06086+K08757+K01596+K01897+K08765	sp|P07857|SCP2_BOVIN;sp|O77792|UCP3_BOVIN;sp|Q9BX66|SRBS1_HUMAN;sp|P15497|APOA1_BOVIN;sp|Q16822|PCKGM_HUMAN;sp|O35413|SRBS2_RAT;sp|O95573|ACSL3_HUMAN;sp|P50416|CPT1A_HUMAN
Leukocyte transendothelial migration	8	ko04670	evm.model.scaffold1341.23331;evm.model.scaffold265.13641;evm.model.scaffold271.13728;evm.model.scaffold32.3145;evm.model.scaffold588.19093;evm.model.scaffold59.5794;evm.model.scaffold67.6264;evm.model.scaffold854.21346	K05763+K05691+K05719+K02677+K08007+K06471+K02105	sp|Q2HJ49|MOES_BOVIN;sp|Q3MHM6|CTNA1_BOVIN;sp|P53712|ITB1_BOVIN;sp|Q9NZM1|MYOF_HUMAN;sp|P31976|EZRI_BOVIN;sp|P51866|PECA1_BOVIN;sp|Q0VCX4|CTNB1_BOVIN;sp|Q3TZZ7|ESYT2_MOUSE
Huntington's disease	8	ko05016	evm.model.scaffold102.8298;evm.model.scaffold15.1570;evm.model.scaffold170.10941;evm.model.scaffold275.13879;evm.model.scaffold360.15486;evm.model.scaffold47.4165;evm.model.scaffold5.525;evm.model.scaffold854.21346	K10408+K11828+K08769+K04559+K03008+K05862+K05625	sp|Q9UKS6|PACN3_HUMAN;sp|Q13425|SNTB2_HUMAN;sp|O77792|UCP3_BOVIN;sp|O00291|HIP1_HUMAN;sp|Q5RAG2|ESYT1_PONAB;sp|P45879|VDAC1_BOVIN;sp|P51176|TGM2_BOVIN;sp|Q3TZZ7|ESYT2_MOUSE
Small cell lung cancer	8	ko05222	evm.model.scaffold107.8494;evm.model.scaffold107.8495;evm.model.scaffold12.1234;evm.model.scaffold135.9703;evm.model.scaffold189.11427;evm.model.scaffold271.13728;evm.model.scaffold29.2805;evm.model.scaffold84.7147	K06246+K05635+K06482+K06241+K05717+K05719+K06244+K05636	sp|Q8HZI9|LAMC2_HORSE;sp|P11047|LAMC1_HUMAN;sp|F1MMS9|ITA3_BOVIN;sp|Q16363|LAMA4_HUMAN;sp|Q28275|FINC_CANLF;sp|P53712|ITB1_BOVIN;sp|Q13751|LAMB3_HUMAN;sp|P07942|LAMB1_HUMAN
Pathogenic Escherichia coli infection	8	ko05130	evm.model.scaffold12.1342;evm.model.scaffold271.13728;evm.model.scaffold32.3145;evm.model.scaffold487.17842;evm.model.scaffold588.19093;evm.model.scaffold67.6264;evm.model.scaffold78.6868;evm.model.scaffold854.21346	K07604+K05719+K02677+K08007+K02105	sp|Q0P5J4|K1C25_BOVIN;sp|P53712|ITB1_BOVIN;sp|Q9NZM1|MYOF_HUMAN;sp|P08728|K1C19_BOVIN;sp|P31976|EZRI_BOVIN;sp|Q0VCX4|CTNB1_BOVIN;sp|P05783|K1C18_HUMAN;sp|Q3TZZ7|ESYT2_MOUSE
Bacterial invasion of epithelial cells	7	ko05100	evm.model.scaffold189.11427;evm.model.scaffold234.12669;evm.model.scaffold265.13641;evm.model.scaffold271.13728;evm.model.scaffold340.15061;evm.model.scaffold67.6264;evm.model.scaffold78.6910	K05717+K04707+K05691+K05719+K06278+K02105+K06484	sp|Q28275|FINC_CANLF;sp|Q9MZ08|BCAM_BOVIN;sp|Q3MHM6|CTNA1_BOVIN;sp|P53712|ITB1_BOVIN;sp|Q09YK1|CAV1_MUNMU;sp|Q0VCX4|CTNB1_BOVIN;sp|P08648|ITA5_HUMAN
Vascular smooth muscle contraction	7	ko04270	evm.model.scaffold105.8435;evm.model.scaffold1122.22625;evm.model.scaffold171.10971;evm.model.scaffold234.12817;evm.model.scaffold32.3145;evm.model.scaffold544.18544;evm.model.scaffold854.21346	K02183+K10352+K12327+K02677	sp|P0DP23|CALM1_HUMAN;sp|P35749|MYH11_HUMAN;sp|Q62736|CALD1_RAT;sp|Q7Z406|MYH14_HUMAN;sp|Q9NZM1|MYOF_HUMAN;sp|P35749|MYH11_HUMAN;sp|Q3TZZ7|ESYT2_MOUSE
Adherens junction	7	ko04520	evm.model.scaffold191.11500;evm.model.scaffold234.12669;evm.model.scaffold265.13641;evm.model.scaffold382.16114;evm.model.scaffold387.16191;evm.model.scaffold67.6264;evm.model.scaffold854.21346	K06086+K06531+K05691+K06084+K02105+K01104	sp|Q9BX66|SRBS1_HUMAN;sp|Q9MZ08|BCAM_BOVIN;sp|Q3MHM6|CTNA1_BOVIN;sp|Q7YRL2|CNN1_SHEEP;sp|O35413|SRBS2_RAT;sp|Q0VCX4|CTNB1_BOVIN;sp|Q3TZZ7|ESYT2_MOUSE
Calcium signaling pathway	6	ko04020	evm.model.scaffold105.8435;evm.model.scaffold13.1352;evm.model.scaffold32.3145;evm.model.scaffold430.16995;evm.model.scaffold47.4165;evm.model.scaffold854.21346	K02183+K06856+K02677+K05850+K05862	sp|P0DP23|CALM1_HUMAN;sp|P03987|IGHG3_MOUSE;sp|Q9NZM1|MYOF_HUMAN;sp|D3K0R6|AT2B4_BOVIN;sp|P45879|VDAC1_BOVIN;sp|Q3TZZ7|ESYT2_MOUSE
Metabolism of xenobiotics by cytochrome P450	6	ko00980	evm.model.scaffold1569.23777;evm.model.scaffold229.12535;evm.model.scaffold351.15201;evm.model.scaffold444.17176;evm.model.scaffold88.7427;evm.model.scaffold999.22084	K00699+K01253+K07416+K07412+K00129	sp|P35503|UD13_HUMAN;sp|P79381|HYEP_PIG;sp|O18809|CP2F3_CAPHI;sp|P00178|CP2B4_RABIT;sp|Q1JPA0|AL3B1_BOVIN;sp|P19224|UD16_HUMAN
Protein digestion and absorption	6	ko04974	evm.model.scaffold1.64;evm.model.scaffold12.1228;evm.model.scaffold139.9922;evm.model.scaffold1513.23693;evm.model.scaffold240.12979;evm.model.scaffold485.17820	K01278+K06236+K06823+K01539+K08133+K08135	sp|P81425|DPP4_BOVIN;sp|P02453|CO1A1_BOVIN;sp|P39060|COIA1_HUMAN;sp|P04074|AT1A1_SHEEP;sp|Q05707|COEA1_HUMAN;sp|P39059|COFA1_HUMAN
Toxoplasmosis	6	ko05145	evm.model.scaffold107.8494;evm.model.scaffold107.8495;evm.model.scaffold135.9703;evm.model.scaffold271.13728;evm.model.scaffold29.2805;evm.model.scaffold84.7147	K06246+K05635+K06241+K05719+K06244+K05636	sp|Q8HZI9|LAMC2_HORSE;sp|P11047|LAMC1_HUMAN;sp|Q16363|LAMA4_HUMAN;sp|P53712|ITB1_BOVIN;sp|Q13751|LAMB3_HUMAN;sp|P07942|LAMB1_HUMAN
Phagosome	6	ko04145	evm.model.scaffold13.1352;evm.model.scaffold13.1422;evm.model.scaffold271.13728;evm.model.scaffold63.6052;evm.model.scaffold730.20380;evm.model.scaffold78.6910	K06856+K10413+K05719+K10062+K12478+K06484	sp|P03987|IGHG3_MOUSE;sp|Q9JHU4|DYHC1_MOUSE;sp|P53712|ITB1_BOVIN;sp|A6QP79|COL12_BOVIN;sp|Q15075|EEA1_HUMAN;sp|P08648|ITA5_HUMAN
Viral myocarditis	6	ko05416	evm.model.scaffold1122.22625;evm.model.scaffold13.1352;evm.model.scaffold234.12817;evm.model.scaffold340.15061;evm.model.scaffold544.18544;evm.model.scaffold860.21376	K10352+K06856+K06278+K10366	sp|P35749|MYH11_HUMAN;sp|P03987|IGHG3_MOUSE;sp|Q7Z406|MYH14_HUMAN;sp|Q09YK1|CAV1_MUNMU;sp|P35749|MYH11_HUMAN;sp|P46939|UTRN_HUMAN
Oocyte meiosis	6	ko04114	evm.model.scaffold105.8435;evm.model.scaffold182.11266;evm.model.scaffold305.14440;evm.model.scaffold328.14867;evm.model.scaffold62.6036;evm.model.scaffold824.21124	K02183+K03351+K06669+K06636	sp|P0DP23|CALM1_HUMAN;sp|Q5E9M8|SFXN1_BOVIN;sp|Q9UQE7|SMC3_HUMAN;sp|A6QP55|SFXN3_BOVIN;sp|Q8TD22|SFXN5_HUMAN;sp|O97593|SMC1A_BOVIN
Cell cycle	6	ko04110	evm.model.scaffold163.10714;evm.model.scaffold182.11266;evm.model.scaffold305.14440;evm.model.scaffold328.14867;evm.model.scaffold62.6036;evm.model.scaffold824.21124	K06671+K03351+K06669+K06636	sp|Q8WVM7|STAG1_HUMAN;sp|Q5E9M8|SFXN1_BOVIN;sp|Q9UQE7|SMC3_HUMAN;sp|A6QP55|SFXN3_BOVIN;sp|Q8TD22|SFXN5_HUMAN;sp|O97593|SMC1A_BOVIN
Endocytosis	5	ko04144	evm.model.scaffold15.1570;evm.model.scaffold234.12669;evm.model.scaffold340.15061;evm.model.scaffold457.17427;evm.model.scaffold730.20380	K12196+K04707+K06278+K12479+K12478	sp|Q13425|SNTB2_HUMAN;sp|Q9MZ08|BCAM_BOVIN;sp|Q09YK1|CAV1_MUNMU;sp|O00186|STXB3_HUMAN;sp|Q15075|EEA1_HUMAN
Peroxisome	5	ko04146	evm.model.scaffold136.9816;evm.model.scaffold23.2261;evm.model.scaffold30.2870;evm.model.scaffold489.17913;evm.model.scaffold636.19679	K08764+K03781+K00624+K05677+K01897	sp|P07857|SCP2_BOVIN;sp|P00432|CATA_BOVIN;sp|P43155|CACP_HUMAN;sp|P28288|ABCD3_HUMAN;sp|O95573|ACSL3_HUMAN
Phosphatidylinositol signaling system	5	ko04070	evm.model.scaffold105.8435;evm.model.scaffold32.3145;evm.model.scaffold360.15486;evm.model.scaffold571.18916;evm.model.scaffold854.21346	K02183+K02677+K00923+K00888	sp|P0DP23|CALM1_HUMAN;sp|Q9NZM1|MYOF_HUMAN;sp|Q5RAG2|ESYT1_PONAB;sp|O02811|PI4KA_BOVIN;sp|Q3TZZ7|ESYT2_MOUSE
Valine, leucine and isoleucine degradation	5	ko00280	evm.model.scaffold118.8998;evm.model.scaffold14.1530;evm.model.scaffold37.3465;evm.model.scaffold446.17247;evm.model.scaffold95.7921	K07508+K00140+K01969+K00626+K00253	sp|Q3T0R7|THIM_BOVIN;sp|Q07536|MMSA_BOVIN;sp|Q3ULD5|MCCB_MOUSE;sp|Q29RZ0|THIL_BOVIN;sp|Q3SZI8|IVD_BOVIN
Cardiac muscle contraction	5	ko04260	evm.model.scaffold1122.22625;evm.model.scaffold1513.23693;evm.model.scaffold234.12817;evm.model.scaffold544.18544;evm.model.scaffold85.7212	K10352+K01539+K04858	sp|P35749|MYH11_HUMAN;sp|P04074|AT1A1_SHEEP;sp|Q7Z406|MYH14_HUMAN;sp|P35749|MYH11_HUMAN;sp|P13806|CA2D1_RABIT
Gastric acid secretion	5	ko04971	evm.model.scaffold105.8435;evm.model.scaffold1513.23693;evm.model.scaffold32.3145;evm.model.scaffold588.19093;evm.model.scaffold854.21346	K02183+K01539+K02677+K08007	sp|P0DP23|CALM1_HUMAN;sp|P04074|AT1A1_SHEEP;sp|Q9NZM1|MYOF_HUMAN;sp|P31976|EZRI_BOVIN;sp|Q3TZZ7|ESYT2_MOUSE
Drug metabolism - cytochrome P450	5	ko00982	evm.model.scaffold1569.23777;evm.model.scaffold444.17176;evm.model.scaffold88.7427;evm.model.scaffold896.21579;evm.model.scaffold999.22084	K00699+K07412+K00129+K00274	sp|P35503|UD13_HUMAN;sp|P00178|CP2B4_RABIT;sp|Q1JPA0|AL3B1_BOVIN;sp|P21398|AOFA_BOVIN;sp|P19224|UD16_HUMAN
Insulin signaling pathway	5	ko04910	evm.model.scaffold105.8435;evm.model.scaffold191.11500;evm.model.scaffold234.12669;evm.model.scaffold367.15715;evm.model.scaffold387.16191	K02183+K06086+K04707+K01596	sp|P0DP23|CALM1_HUMAN;sp|Q9BX66|SRBS1_HUMAN;sp|Q9MZ08|BCAM_BOVIN;sp|Q16822|PCKGM_HUMAN;sp|O35413|SRBS2_RAT
Salivary secretion	5	ko04970	evm.model.scaffold105.8435;evm.model.scaffold1513.23693;evm.model.scaffold32.3145;evm.model.scaffold430.16995;evm.model.scaffold854.21346	K02183+K01539+K02677+K05850	sp|P0DP23|CALM1_HUMAN;sp|P04074|AT1A1_SHEEP;sp|Q9NZM1|MYOF_HUMAN;sp|D3K0R6|AT2B4_BOVIN;sp|Q3TZZ7|ESYT2_MOUSE
MAPK signaling pathway	5	ko04010	evm.model.scaffold189.11439;evm.model.scaffold190.11473;evm.model.scaffold32.3145;evm.model.scaffold85.7212;evm.model.scaffold854.21346	K04437+K02677+K04858	sp|O75369|FLNB_HUMAN;sp|Q14315|FLNC_HUMAN;sp|Q9NZM1|MYOF_HUMAN;sp|P13806|CA2D1_RABIT;sp|Q3TZZ7|ESYT2_MOUSE
Fatty acid metabolism	5	ko00071	evm.model.scaffold118.8998;evm.model.scaffold24.2396;evm.model.scaffold446.17247;evm.model.scaffold636.19679;evm.model.scaffold88.7414	K07508+K09479+K00626+K01897+K08765	sp|Q3T0R7|THIM_BOVIN;sp|P48818|ACADV_BOVIN;sp|Q29RZ0|THIL_BOVIN;sp|O95573|ACSL3_HUMAN;sp|P50416|CPT1A_HUMAN
Purine metabolism	4	ko00230	evm.model.scaffold168.10840;evm.model.scaffold268.13680;evm.model.scaffold360.15486;evm.model.scaffold854.21346	K01835+K01081+K03008	sp|Q8BZF8|PGM5_MOUSE;sp|Q05927|5NTD_BOVIN;sp|Q5RAG2|ESYT1_PONAB;sp|Q3TZZ7|ESYT2_MOUSE
Porphyrin and chlorophyll metabolism	4	ko00860	evm.model.scaffold1569.23777;evm.model.scaffold364.15680;evm.model.scaffold88.7617;evm.model.scaffold999.22084	K00699+K00510+K00522	sp|P35503|UD13_HUMAN;sp|Q5E9F2|HMOX1_BOVIN;sp|O46414|FRIH_BOVIN;sp|P19224|UD16_HUMAN
Melanogenesis	4	ko04916	evm.model.scaffold105.8435;evm.model.scaffold32.3145;evm.model.scaffold67.6264;evm.model.scaffold854.21346	K02183+K02677+K02105	sp|P0DP23|CALM1_HUMAN;sp|Q9NZM1|MYOF_HUMAN;sp|Q0VCX4|CTNB1_BOVIN;sp|Q3TZZ7|ESYT2_MOUSE
Leishmaniasis	4	ko05140	evm.model.scaffold13.1352;evm.model.scaffold271.13728;evm.model.scaffold32.3145;evm.model.scaffold854.21346	K06856+K05719+K02677	sp|P03987|IGHG3_MOUSE;sp|P53712|ITB1_BOVIN;sp|Q9NZM1|MYOF_HUMAN;sp|Q3TZZ7|ESYT2_MOUSE
Fc gamma R-mediated phagocytosis	4	ko04666	evm.model.scaffold13.1352;evm.model.scaffold3.306;evm.model.scaffold32.3145;evm.model.scaffold854.21346	K06856+K05768+K02677	sp|P03987|IGHG3_MOUSE;sp|Q3SX14|GELS_BOVIN;sp|Q9NZM1|MYOF_HUMAN;sp|Q3TZZ7|ESYT2_MOUSE
Inositol phosphate metabolism	4	ko00562	evm.model.scaffold14.1530;evm.model.scaffold360.15486;evm.model.scaffold571.18916;evm.model.scaffold854.21346	K00140+K00923+K00888	sp|Q07536|MMSA_BOVIN;sp|Q5RAG2|ESYT1_PONAB;sp|O02811|PI4KA_BOVIN;sp|Q3TZZ7|ESYT2_MOUSE
Hematopoietic cell lineage	4	ko04640	evm.model.scaffold12.1234;evm.model.scaffold13.1352;evm.model.scaffold28.2758;evm.model.scaffold78.6910	K06482+K06856+K06480+K06484	sp|F1MMS9|ITA3_BOVIN;sp|P03987|IGHG3_MOUSE;sp|P56199|ITA1_HUMAN;sp|P08648|ITA5_HUMAN
Cell adhesion molecules (CAMs)	4	ko04514	evm.model.scaffold122.9208;evm.model.scaffold234.12669;evm.model.scaffold271.13728;evm.model.scaffold59.5794	K06793+K06531+K05719+K06471	sp|P81282|CSPG2_BOVIN;sp|Q9MZ08|BCAM_BOVIN;sp|P53712|ITB1_BOVIN;sp|P51866|PECA1_BOVIN
Pancreatic secretion	4	ko04972	evm.model.scaffold1513.23693;evm.model.scaffold32.3145;evm.model.scaffold430.16995;evm.model.scaffold854.21346	K01539+K02677+K05850	sp|P04074|AT1A1_SHEEP;sp|Q9NZM1|MYOF_HUMAN;sp|D3K0R6|AT2B4_BOVIN;sp|Q3TZZ7|ESYT2_MOUSE
Ubiquitin mediated proteolysis	4	ko04120	evm.model.scaffold182.11266;evm.model.scaffold234.12669;evm.model.scaffold328.14867;evm.model.scaffold62.6036	K03351+K04707	sp|Q5E9M8|SFXN1_BOVIN;sp|Q9MZ08|BCAM_BOVIN;sp|A6QP55|SFXN3_BOVIN;sp|Q8TD22|SFXN5_HUMAN
Staphylococcus aureus infection	4	ko05150	evm.model.scaffold12.1342;evm.model.scaffold13.1352;evm.model.scaffold487.17842;evm.model.scaffold78.6868	K07604+K06856	sp|Q0P5J4|K1C25_BOVIN;sp|P03987|IGHG3_MOUSE;sp|P08728|K1C19_BOVIN;sp|P05783|K1C18_HUMAN
Natural killer cell mediated cytotoxicity	3	ko04650	evm.model.scaffold13.1352;evm.model.scaffold32.3145;evm.model.scaffold854.21346	K06856+K02677	sp|P03987|IGHG3_MOUSE;sp|Q9NZM1|MYOF_HUMAN;sp|Q3TZZ7|ESYT2_MOUSE
ErbB signaling pathway	3	ko04012	evm.model.scaffold234.12669;evm.model.scaffold32.3145;evm.model.scaffold854.21346	K04707+K02677	sp|Q9MZ08|BCAM_BOVIN;sp|Q9NZM1|MYOF_HUMAN;sp|Q3TZZ7|ESYT2_MOUSE
Spliceosome	3	ko03040	evm.model.scaffold215.12108;evm.model.scaffold382.16084;evm.model.scaffold51.4671	K12856+K12819+K12824	sp|Q6P2Q9|PRP8_HUMAN;sp|A5D7H3|CTL2_BOVIN;sp|O14776|TCRG1_HUMAN
Tryptophan metabolism	3	ko00380	evm.model.scaffold23.2261;evm.model.scaffold446.17247;evm.model.scaffold896.21579	K03781+K00626+K00274	sp|P00432|CATA_BOVIN;sp|Q29RZ0|THIL_BOVIN;sp|P21398|AOFA_BOVIN
Fc epsilon RI signaling pathway	3	ko04664	evm.model.scaffold13.1352;evm.model.scaffold32.3145;evm.model.scaffold854.21346	K06856+K02677	sp|P03987|IGHG3_MOUSE;sp|Q9NZM1|MYOF_HUMAN;sp|Q3TZZ7|ESYT2_MOUSE
Retinol metabolism	3	ko00830	evm.model.scaffold1569.23777;evm.model.scaffold444.17176;evm.model.scaffold999.22084	K00699+K07412	sp|P35503|UD13_HUMAN;sp|P00178|CP2B4_RABIT;sp|P19224|UD16_HUMAN
B cell receptor signaling pathway	3	ko04662	evm.model.scaffold13.1352;evm.model.scaffold32.3145;evm.model.scaffold854.21346	K06856+K02677	sp|P03987|IGHG3_MOUSE;sp|Q9NZM1|MYOF_HUMAN;sp|Q3TZZ7|ESYT2_MOUSE
Aldosterone-regulated sodium reabsorption	3	ko04960	evm.model.scaffold1513.23693;evm.model.scaffold32.3145;evm.model.scaffold854.21346	K01539+K02677	sp|P04074|AT1A1_SHEEP;sp|Q9NZM1|MYOF_HUMAN;sp|Q3TZZ7|ESYT2_MOUSE
Starch and sucrose metabolism	3	ko00500	evm.model.scaffold1569.23777;evm.model.scaffold168.10840;evm.model.scaffold999.22084	K00699+K01835	sp|P35503|UD13_HUMAN;sp|Q8BZF8|PGM5_MOUSE;sp|P19224|UD16_HUMAN
GnRH signaling pathway	3	ko04912	evm.model.scaffold105.8435;evm.model.scaffold32.3145;evm.model.scaffold854.21346	K02183+K02677	sp|P0DP23|CALM1_HUMAN;sp|Q9NZM1|MYOF_HUMAN;sp|Q3TZZ7|ESYT2_MOUSE
Carbohydrate digestion and absorption	3	ko04973	evm.model.scaffold1513.23693;evm.model.scaffold32.3145;evm.model.scaffold854.21346	K01539+K02677	sp|P04074|AT1A1_SHEEP;sp|Q9NZM1|MYOF_HUMAN;sp|Q3TZZ7|ESYT2_MOUSE
Glycolysis / Gluconeogenesis	3	ko00010	evm.model.scaffold168.10840;evm.model.scaffold367.15715;evm.model.scaffold88.7427	K01835+K01596+K00129	sp|Q8BZF8|PGM5_MOUSE;sp|Q16822|PCKGM_HUMAN;sp|Q1JPA0|AL3B1_BOVIN
Arachidonic acid metabolism	3	ko00590	evm.model.scaffold21.2120;evm.model.scaffold444.17176;evm.model.scaffold571.18886	K01831+K07412+K00681	sp|Q29626|PTGIS_BOVIN;sp|P00178|CP2B4_RABIT;sp|P20735|GGT1_PIG
Wnt signaling pathway	3	ko04310	evm.model.scaffold32.3145;evm.model.scaffold67.6264;evm.model.scaffold854.21346	K02677+K02105	sp|Q9NZM1|MYOF_HUMAN;sp|Q0VCX4|CTNB1_BOVIN;sp|Q3TZZ7|ESYT2_MOUSE
Adipocytokine signaling pathway	3	ko04920	evm.model.scaffold367.15715;evm.model.scaffold636.19679;evm.model.scaffold88.7414	K01596+K01897+K08765	sp|Q16822|PCKGM_HUMAN;sp|O95573|ACSL3_HUMAN;sp|P50416|CPT1A_HUMAN
Progesterone-mediated oocyte maturation	3	ko04914	evm.model.scaffold182.11266;evm.model.scaffold328.14867;evm.model.scaffold62.6036	K03351	sp|Q5E9M8|SFXN1_BOVIN;sp|A6QP55|SFXN3_BOVIN;sp|Q8TD22|SFXN5_HUMAN
Citrate cycle (TCA cycle)	3	ko00020	evm.model.scaffold101.8132;evm.model.scaffold367.15715;evm.model.scaffold683.20031	K01681+K01596	sp|P20004|ACON_BOVIN;sp|Q16822|PCKGM_HUMAN;sp|Q0VCU1|ACOC_BOVIN
Pyrimidine metabolism	3	ko00240	evm.model.scaffold268.13680;evm.model.scaffold360.15486;evm.model.scaffold854.21346	K01081+K03008	sp|Q05927|5NTD_BOVIN;sp|Q5RAG2|ESYT1_PONAB;sp|Q3TZZ7|ESYT2_MOUSE
Phototransduction - fly	3	ko04745	evm.model.scaffold105.8435;evm.model.scaffold32.3145;evm.model.scaffold854.21346	K02183+K02677	sp|P0DP23|CALM1_HUMAN;sp|Q9NZM1|MYOF_HUMAN;sp|Q3TZZ7|ESYT2_MOUSE
Long-term potentiation	3	ko04720	evm.model.scaffold105.8435;evm.model.scaffold32.3145;evm.model.scaffold854.21346	K02183+K02677	sp|P0DP23|CALM1_HUMAN;sp|Q9NZM1|MYOF_HUMAN;sp|Q3TZZ7|ESYT2_MOUSE
Proximal tubule bicarbonate reclamation	3	ko04964	evm.model.scaffold1513.23693;evm.model.scaffold280.14014;evm.model.scaffold367.15715	K01539+K00261+K01596	sp|P04074|AT1A1_SHEEP;sp|Q64HZ9|DHE4_HYLLA;sp|Q16822|PCKGM_HUMAN
Lysosome	3	ko04142	evm.model.scaffold312.14523;evm.model.scaffold82.7102;evm.model.scaffold88.7347	K12384+K01369+K01379	sp|Q8BTS4|NUP54_MOUSE;sp|Q95M12|LGMN_BOVIN;sp|P80209|CATD_BOVIN
TGF-beta signaling pathway	3	ko04350	evm.model.scaffold50.4591;evm.model.scaffold65.6117;evm.model.scaffold82.7108	K08023+K04660	sp|P37889|FBLN2_MOUSE;sp|P21793|PGS2_BOVIN;sp|Q5EA62|FBLN5_BOVIN
Glioma	3	ko05214	evm.model.scaffold105.8435;evm.model.scaffold32.3145;evm.model.scaffold854.21346	K02183+K02677	sp|P0DP23|CALM1_HUMAN;sp|Q9NZM1|MYOF_HUMAN;sp|Q3TZZ7|ESYT2_MOUSE
Gap junction	2	ko04540	evm.model.scaffold32.3145;evm.model.scaffold854.21346	K02677	sp|Q9NZM1|MYOF_HUMAN;sp|Q3TZZ7|ESYT2_MOUSE
Malaria	2	ko05144	evm.model.scaffold360.15528;evm.model.scaffold59.5794	K04550+K06471	sp|Q07954|LRP1_HUMAN;sp|P51866|PECA1_BOVIN
Drug metabolism - other enzymes	2	ko00983	evm.model.scaffold1569.23777;evm.model.scaffold999.22084	K00699	sp|P35503|UD13_HUMAN;sp|P19224|UD16_HUMAN
Systemic lupus erythematosus	2	ko05322	evm.model.scaffold13.1352;evm.model.scaffold47.4147	K06856+K11251	sp|P03987|IGHG3_MOUSE;sp|Q02874|H2AY_RAT
Non-small cell lung cancer	2	ko05223	evm.model.scaffold32.3145;evm.model.scaffold854.21346	K02677	sp|Q9NZM1|MYOF_HUMAN;sp|Q3TZZ7|ESYT2_MOUSE
Axon guidance	2	ko04360	evm.model.scaffold101.8257;evm.model.scaffold271.13728	K06821+K05719	sp|O15031|PLXB2_HUMAN;sp|P53712|ITB1_BOVIN
Histidine metabolism	2	ko00340	evm.model.scaffold88.7427;evm.model.scaffold896.21579	K00129+K00274	sp|Q1JPA0|AL3B1_BOVIN;sp|P21398|AOFA_BOVIN
Chemokine signaling pathway	2	ko04062	evm.model.scaffold32.3145;evm.model.scaffold854.21346	K02677	sp|Q9NZM1|MYOF_HUMAN;sp|Q3TZZ7|ESYT2_MOUSE
Propanoate metabolism	2	ko00640	evm.model.scaffold14.1530;evm.model.scaffold446.17247	K00140+K00626	sp|Q07536|MMSA_BOVIN;sp|Q29RZ0|THIL_BOVIN
Vibrio cholerae infection	2	ko05110	evm.model.scaffold32.3145;evm.model.scaffold854.21346	K02677	sp|Q9NZM1|MYOF_HUMAN;sp|Q3TZZ7|ESYT2_MOUSE
Pentose and glucuronate interconversions	2	ko00040	evm.model.scaffold1569.23777;evm.model.scaffold999.22084	K00699	sp|P35503|UD13_HUMAN;sp|P19224|UD16_HUMAN
Pyruvate metabolism	2	ko00620	evm.model.scaffold367.15715;evm.model.scaffold446.17247	K01596+K00626	sp|Q16822|PCKGM_HUMAN;sp|Q29RZ0|THIL_BOVIN
Endometrial cancer	2	ko05213	evm.model.scaffold265.13641;evm.model.scaffold67.6264	K05691+K02105	sp|Q3MHM6|CTNA1_BOVIN;sp|Q0VCX4|CTNB1_BOVIN
Tyrosine metabolism	2	ko00350	evm.model.scaffold88.7427;evm.model.scaffold896.21579	K00129+K00274	sp|Q1JPA0|AL3B1_BOVIN;sp|P21398|AOFA_BOVIN
ABC transporters	2	ko02010	evm.model.scaffold489.17913;evm.model.scaffold6.727	K05677+K05643	sp|P28288|ABCD3_HUMAN;sp|Q99758|ABCA3_HUMAN
Glyoxylate and dicarboxylate metabolism	2	ko00630	evm.model.scaffold101.8132;evm.model.scaffold683.20031	K01681	sp|P20004|ACON_BOVIN;sp|Q0VCU1|ACOC_BOVIN
Steroid hormone biosynthesis	2	ko00140	evm.model.scaffold1569.23777;evm.model.scaffold999.22084	K00699	sp|P35503|UD13_HUMAN;sp|P19224|UD16_HUMAN
Alzheimer's disease	2	ko05010	evm.model.scaffold105.8435;evm.model.scaffold360.15528	K02183+K04550	sp|P0DP23|CALM1_HUMAN;sp|Q07954|LRP1_HUMAN
Shigellosis	2	ko05131	evm.model.scaffold271.13728;evm.model.scaffold78.6910	K05719+K06484	sp|P53712|ITB1_BOVIN;sp|P08648|ITA5_HUMAN
Butanoate metabolism	2	ko00650	evm.model.scaffold446.17247;evm.model.scaffold727.20347	K00626+K01896	sp|Q29RZ0|THIL_BOVIN;sp|Q6NUN0|ACSM5_HUMAN
Ascorbate and aldarate metabolism	2	ko00053	evm.model.scaffold1569.23777;evm.model.scaffold999.22084	K00699	sp|P35503|UD13_HUMAN;sp|P19224|UD16_HUMAN
VEGF signaling pathway	2	ko04370	evm.model.scaffold32.3145;evm.model.scaffold854.21346	K02677	sp|Q9NZM1|MYOF_HUMAN;sp|Q3TZZ7|ESYT2_MOUSE
Long-term depression	2	ko04730	evm.model.scaffold32.3145;evm.model.scaffold854.21346	K02677	sp|Q9NZM1|MYOF_HUMAN;sp|Q3TZZ7|ESYT2_MOUSE
Arginine and proline metabolism	2	ko00330	evm.model.scaffold280.14014;evm.model.scaffold896.21579	K00261+K00274	sp|Q64HZ9|DHE4_HYLLA;sp|P21398|AOFA_BOVIN
Intestinal immune network for IgA production	2	ko04672	evm.model.scaffold13.1352;evm.model.scaffold196.11675	K06856+K13073	sp|P03987|IGHG3_MOUSE;sp|P81265|PIGR_BOVIN
Phenylalanine metabolism	2	ko00360	evm.model.scaffold88.7427;evm.model.scaffold896.21579	K00129+K00274	sp|Q1JPA0|AL3B1_BOVIN;sp|P21398|AOFA_BOVIN
RNA polymerase	2	ko03020	evm.model.scaffold360.15486;evm.model.scaffold854.21346	K03008	sp|Q5RAG2|ESYT1_PONAB;sp|Q3TZZ7|ESYT2_MOUSE
Olfactory transduction	2	ko04740	evm.model.scaffold105.8435;evm.model.scaffold11.1114	K02183+K04257	sp|P0DP23|CALM1_HUMAN;sp|Q5RBC8|CMC1_PONAB
Amino sugar and nucleotide sugar metabolism	1	ko00520	evm.model.scaffold168.10840	K01835	sp|Q8BZF8|PGM5_MOUSE
Selenoamino acid metabolism	1	ko00450	evm.model.scaffold571.18886	K00681	sp|P20735|GGT1_PIG
Protein processing in endoplasmic reticulum	1	ko04141	evm.model.scaffold755.20558	K14009	sp|Q5R8H3|BAP31_PONAB
Chagas disease	1	ko05142	evm.model.scaffold59.5816	K01283	sp|P12822|ACE_RABIT
Taurine and hypotaurine metabolism	1	ko00430	evm.model.scaffold571.18886	K00681	sp|P20735|GGT1_PIG
Cysteine and methionine metabolism	1	ko00270	evm.model.scaffold364.15654	K01011	sp|P00586|THTR_BOVIN
Primary bile acid biosynthesis	1	ko00120	evm.model.scaffold136.9816	K08764	sp|P07857|SCP2_BOVIN
NOD-like receptor signaling pathway	1	ko04621	evm.model.scaffold102.8298	K12804	sp|Q9UKS6|PACN3_HUMAN
Glutathione metabolism	1	ko00480	evm.model.scaffold571.18886	K00681	sp|P20735|GGT1_PIG
D-Glutamine and D-glutamate metabolism	1	ko00471	evm.model.scaffold280.14014	K00261	sp|Q64HZ9|DHE4_HYLLA
Primary immunodeficiency	1	ko05340	evm.model.scaffold13.1352	K06856+K06554	sp|P03987|IGHG3_MOUSE
Galactose metabolism	1	ko00052	evm.model.scaffold168.10840	K01835	sp|Q8BZF8|PGM5_MOUSE
Ribosome	1	ko03010	evm.model.scaffold117.8943	K02927	sp|P63048|RL40_BOVIN
Glycerophospholipid metabolism	1	ko00564	evm.model.scaffold1.34	K00111	sp|A6QLU1|GPDM_BOVIN
Phototransduction	1	ko04744	evm.model.scaffold105.8435	K02183	sp|P0DP23|CALM1_HUMAN
Sulfur relay system	1	ko04122	evm.model.scaffold364.15654	K01011	sp|P00586|THTR_BOVIN
Riboflavin metabolism	1	ko00740	evm.model.scaffold854.21346	K01104	sp|Q3TZZ7|ESYT2_MOUSE
Autoimmune thyroid disease	1	ko05320	evm.model.scaffold13.1352	K06856	sp|P03987|IGHG3_MOUSE
Thyroid cancer	1	ko05216	evm.model.scaffold67.6264	K02105	sp|Q0VCX4|CTNB1_BOVIN
Allograft rejection	1	ko05330	evm.model.scaffold13.1352	K06856	sp|P03987|IGHG3_MOUSE
Glycine, serine and threonine metabolism	1	ko00260	evm.model.scaffold896.21579	K00274	sp|P21398|AOFA_BOVIN
Pentose phosphate pathway	1	ko00030	evm.model.scaffold168.10840	K01835	sp|Q8BZF8|PGM5_MOUSE
Parkinson's disease	1	ko05012	evm.model.scaffold47.4165	K05862	sp|P45879|VDAC1_BOVIN
Prostate cancer	1	ko05215	evm.model.scaffold67.6264	K02105	sp|Q0VCX4|CTNB1_BOVIN
Lysine degradation	1	ko00310	evm.model.scaffold446.17247	K00626	sp|Q29RZ0|THIL_BOVIN
Colorectal cancer	1	ko05210	evm.model.scaffold67.6264	K02105	sp|Q0VCX4|CTNB1_BOVIN
Neurotrophin signaling pathway	1	ko04722	evm.model.scaffold105.8435	K02183	sp|P0DP23|CALM1_HUMAN
Terpenoid backbone biosynthesis	1	ko00900	evm.model.scaffold446.17247	K00626	sp|Q29RZ0|THIL_BOVIN
Asthma	1	ko05310	evm.model.scaffold13.1352	K06856	sp|P03987|IGHG3_MOUSE
Jak-STAT signaling pathway	1	ko04630	evm.model.scaffold234.12669	K04707	sp|Q9MZ08|BCAM_BOVIN
Nitrogen metabolism	1	ko00910	evm.model.scaffold280.14014	K00261	sp|Q64HZ9|DHE4_HYLLA
Fatty acid elongation in mitochondria	1	ko00062	evm.model.scaffold118.8998	K07508	sp|Q3T0R7|THIM_BOVIN
Vasopressin-regulated water reabsorption	1	ko04962	evm.model.scaffold13.1422	K10413	sp|Q9JHU4|DYHC1_MOUSE
Alanine, aspartate and glutamate metabolism	1	ko00250	evm.model.scaffold280.14014	K00261	sp|Q64HZ9|DHE4_HYLLA
Prion diseases	1	ko05020	evm.model.scaffold107.8495	K05635	sp|P11047|LAMC1_HUMAN
T cell receptor signaling pathway	1	ko04660	evm.model.scaffold234.12669	K04707	sp|Q9MZ08|BCAM_BOVIN
Synthesis and degradation of ketone bodies	1	ko00072	evm.model.scaffold446.17247	K00626	sp|Q29RZ0|THIL_BOVIN
Nicotinate and nicotinamide metabolism	1	ko00760	evm.model.scaffold268.13680	K01081	sp|Q05927|5NTD_BOVIN
Amyotrophic lateral sclerosis (ALS)	1	ko05014	evm.model.scaffold23.2261	K03781	sp|P00432|CATA_BOVIN
Basal cell carcinoma	1	ko05217	evm.model.scaffold67.6264	K02105	sp|Q0VCX4|CTNB1_BOVIN
Cyanoamino acid metabolism	1	ko00460	evm.model.scaffold571.18886	K00681	sp|P20735|GGT1_PIG
Renin-angiotensin system	1	ko04614	evm.model.scaffold59.5816	K01283	sp|P12822|ACE_RABIT
Chronic myeloid leukemia	1	ko05220	evm.model.scaffold234.12669	K04707	sp|Q9MZ08|BCAM_BOVIN
Pancreatic cancer	1	ko05212	evm.model.scaffold98.8053	K07835	sp|P11234|RALB_HUMAN
Antigen processing and presentation	1	ko04612	evm.model.scaffold82.7102	K01369	sp|Q95M12|LGMN_BOVIN

## Sheet: Supplementary Table 4
Number of up-regulated or/and down-regulated proteins in annotated KEGG pathways
KEGG pathway	number of up-regulated genes	number of down-regulated genes	number of up-regulated and down-regulated genes
Metabolic pathways	28	18	46
Focal adhesion	18	9	27
Pathways in cancer	14	9	23
Regulation of actin cytoskeleton	11	9	20
Phagosome	6	14	20
Protein processing in endoplasmic reticulum	1	19	20
Amoebiasis	10	9	19
Tight junction	9	10	19
Microbial metabolism in diverse environments	10	8	18
Dilated cardiomyopathy	13	2	15
Leukocyte transendothelial migration	8	7	15
ECM-receptor interaction	13	1	14
Hypertrophic cardiomyopathy (HCM)	13	1	14
Bacterial invasion of epithelial cells	7	7	14
Endocytosis	5	9	14
Insulin signaling pathway	5	8	13
Staphylococcus aureus infection	4	9	13
Complement and coagulation cascades	0	13	13
Arrhythmogenic right ventricular cardiomyopathy (ARVC)	11	1	12
Small cell lung cancer	8	4	12
Pathogenic Escherichia coli infection	8	4	12
Adherens junction	7	5	12
Huntington's disease	8	2	10
Spliceosome	3	7	10
Systemic lupus erythematosus	2	8	10
PPAR signaling pathway	8	1	9
Vascular smooth muscle contraction	7	2	9
Toxoplasmosis	6	3	9
Phosphatidylinositol signaling system	5	4	9
Antigen processing and presentation	1	8	9
Calcium signaling pathway	6	2	8
Viral myocarditis	6	2	8
MAPK signaling pathway	5	3	8
Leishmaniasis	4	4	8
Fc gamma R-mediated phagocytosis	4	4	8
Glycolysis / Gluconeogenesis	3	5	8
Prostate cancer	1	7	8
Valine, leucine and isoleucine degradation	5	2	7
Salivary secretion	5	2	7
Inositol phosphate metabolism	4	3	7
Cell adhesion molecules (CAMs)	4	3	7
Glioma	3	4	7
Endometrial cancer	2	5	7
Ribosome	1	6	7
Metabolism of xenobiotics by cytochrome P450	6	0	6
Protein digestion and absorption	6	0	6
Oocyte meiosis	6	0	6
Cell cycle	6	0	6
Peroxisome	5	1	6
Gastric acid secretion	5	1	6
Drug metabolism - cytochrome P450	5	1	6
Fatty acid metabolism	5	1	6
Purine metabolism	4	2	6
Hematopoietic cell lineage	4	2	6
Natural killer cell mediated cytotoxicity	3	3	6
B cell receptor signaling pathway	3	3	6
Starch and sucrose metabolism	3	3	6
Progesterone-mediated oocyte maturation	3	3	6
Lysosome	3	3	6
Vibrio cholerae infection	2	4	6
Prion diseases	1	5	6
Cardiac muscle contraction	5	0	5
Porphyrin and chlorophyll metabolism	4	1	5
Ubiquitin mediated proteolysis	4	1	5
Tryptophan metabolism	3	2	5
Fc epsilon RI signaling pathway	3	2	5
Carbohydrate digestion and absorption	3	2	5
Arachidonic acid metabolism	3	2	5
Gap junction	2	3	5
Shigellosis	2	3	5
Melanogenesis	4	0	4
Pancreatic secretion	4	0	4
ErbB signaling pathway	3	1	4
Aldosterone-regulated sodium reabsorption	3	1	4
Adipocytokine signaling pathway	3	1	4
Citrate cycle (TCA cycle)	3	1	4
Pyrimidine metabolism	3	1	4
TGF-beta signaling pathway	3	1	4
Malaria	2	2	4
Axon guidance	2	2	4
Chemokine signaling pathway	2	2	4
Pyruvate metabolism	2	2	4
VEGF signaling pathway	2	2	4
Amino sugar and nucleotide sugar metabolism	1	3	4
Chagas disease	1	3	4
NOD-like receptor signaling pathway	1	3	4
Melanoma	0	4	4
p53 signaling pathway	0	4	4
RNA transport	0	4	4
Retinol metabolism	3	0	3
GnRH signaling pathway	3	0	3
Wnt signaling pathway	3	0	3
Phototransduction - fly	3	0	3
Long-term potentiation	3	0	3
Proximal tubule bicarbonate reclamation	3	0	3
Non-small cell lung cancer	2	1	3
Histidine metabolism	2	1	3
Propanoate metabolism	2	1	3
Pentose and glucuronate interconversions	2	1	3
Tyrosine metabolism	2	1	3
ABC transporters	2	1	3
Alzheimer's disease	2	1	3
Ascorbate and aldarate metabolism	2	1	3
Arginine and proline metabolism	2	1	3
Intestinal immune network for IgA production	2	1	3
Galactose metabolism	1	2	3
Lysine degradation	1	2	3
Jak-STAT signaling pathway	1	2	3
Pancreatic cancer	1	2	3
Hepatitis C	0	3	3
Fatty acid biosynthesis	0	3	3
Toll-like receptor signaling pathway	0	3	3
Type II diabetes mellitus	0	3	3
Drug metabolism - other enzymes	2	0	2
Glyoxylate and dicarboxylate metabolism	2	0	2
Steroid hormone biosynthesis	2	0	2
Butanoate metabolism	2	0	2
Long-term depression	2	0	2
Phenylalanine metabolism	2	0	2
RNA polymerase	2	0	2
Olfactory transduction	2	0	2
Primary immunodeficiency	1	1	2
Glycerophospholipid metabolism	1	1	2
Autoimmune thyroid disease	1	1	2
Allograft rejection	1	1	2
Pentose phosphate pathway	1	1	2
Colorectal cancer	1	1	2
Neurotrophin signaling pathway	1	1	2
Asthma	1	1	2
Alanine, aspartate and glutamate metabolism	1	1	2
T cell receptor signaling pathway	1	1	2
Nicotinate and nicotinamide metabolism	1	1	2
Chronic myeloid leukemia	1	1	2
Neuroactive ligand-receptor interaction	0	2	2
Acute myeloid leukemia	0	2	2
Collecting duct acid secretion	0	2	2
Aminoacyl-tRNA biosynthesis	0	2	2
Epithelial cell signaling in Helicobacter pylori infection	0	2	2
Bladder cancer	0	2	2
Selenoamino acid metabolism	1	0	1
Taurine and hypotaurine metabolism	1	0	1
Cysteine and methionine metabolism	1	0	1
Primary bile acid biosynthesis	1	0	1
Glutathione metabolism	1	0	1
D-Glutamine and D-glutamate metabolism	1	0	1
Phototransduction	1	0	1
Sulfur relay system	1	0	1
Riboflavin metabolism	1	0	1
Thyroid cancer	1	0	1
Glycine, serine and threonine metabolism	1	0	1
Parkinson's disease	1	0	1
Terpenoid backbone biosynthesis	1	0	1
Nitrogen metabolism	1	0	1
Fatty acid elongation in mitochondria	1	0	1
Vasopressin-regulated water reabsorption	1	0	1
Synthesis and degradation of ketone bodies	1	0	1
Amyotrophic lateral sclerosis (ALS)	1	0	1
Basal cell carcinoma	1	0	1
Cyanoamino acid metabolism	1	0	1
Renin-angiotensin system	1	0	1
Renal cell carcinoma	0	1	1
Limonene and pinene degradation	0	1	1
Protein export	0	1	1
beta-Alanine metabolism	0	1	1
Sulfur metabolism	0	1	1
mTOR signaling pathway	0	1	1
Oxidative phosphorylation	0	1	1
Ether lipid metabolism	0	1	1
Glycerolipid metabolism	0	1	1
Apoptosis	0	1	1
Fructose and mannose metabolism	0	1	1
Vitamin B6 metabolism	0	1	1
Butirosin and neomycin biosynthesis	0	1	1

## Sheet: Supplementary Table 5
GO_biological_process enrichment analysis of differentially expressed proteins
GO ID	Gene Ontology term	Cluster frequency	Protein frequency of use	P-value	Proteins	Pro
GO:0006953	acute-phase response	4 of 110 in the list(3.64%)	4 of 1106 in all the Protein(0.36%)	9.31032e-05	evm.model.scaffold102.8303,evm.model.scaffold215.12111,evm.model.scaffold487.17870,evm.model.scaffold5.521	sp|P00735|THRB_BOVIN,sp|P28800|A2AP_BOVIN,sp|P40763|STAT3_HUMAN,sp|Q2TBI0|LBP_BOVIN
GO:0007159	leukocyte adhesion	4 of 110 in the list(3.64%)	4 of 1106 in all the Protein(0.36%)	9.31032e-05	evm.model.scaffold588.19093,evm.model.scaffold268.13680,evm.model.scaffold1341.23331,evm.model.scaffold148.10356	sp|P31976|EZRI_BOVIN,sp|Q05927|5NTD_BOVIN,sp|Q2HJ49|MOES_BOVIN,sp|P79105|S10AC_BOVIN
GO:0050900	leukocyte migration	8 of 110 in the list(7.27%)	20 of 1106 in all the Protein(1.81%)	0.000339686	evm.model.scaffold102.8303,evm.model.scaffold148.10356,evm.model.scaffold59.5794,evm.model.scaffold444.17210,evm.model.scaffold12.1234,evm.model.scaffold28.2758,evm.model.scaffold47.4221,evm.model.scaffold5.521	sp|P00735|THRB_BOVIN,sp|P79105|S10AC_BOVIN,sp|P51866|PECA1_BOVIN,sp|Q8N6Q3|CD177_HUMAN,sp|F1MMS9|ITA3_BOVIN,sp|P56199|ITA1_HUMAN,sp|P20160|CAP7_HUMAN,sp|Q2TBI0|LBP_BOVIN
GO:0065008	regulation of biological quality	40 of 110 in the list(36.36%)	255 of 1106 in all the Protein(23.06%)	0.000606342	evm.model.scaffold67.6264,evm.model.scaffold102.8303,evm.model.scaffold3.306,evm.model.scaffold444.17210,evm.model.scaffold34.3269,evm.model.scaffold49.4385,evm.model.scaffold402.16447,evm.model.scaffold215.12111,evm.model.scaffold129.9482,evm.model.scaffold1341.23331,evm.model.scaffold59.5794,evm.model.scaffold30.2839,evm.model.scaffold494.17953,evm.model.scaffold305.14440,evm.model.scaffold2472…	sp|Q0VCX4|CTNB1_BOVIN,sp|P00735|THRB_BOVIN,sp|Q3SX14|GELS_BOVIN,sp|Q8N6Q3|CD177_HUMAN,sp|P04114|APOB_HUMAN,sp|P05307|PDIA1_BOVIN,sp|P31404|VATA_BOVIN,sp|P28800|A2AP_BOVIN,sp|P00542|FES_FSVGA,sp|Q2HJ49|MOES_BOVIN,sp|P51866|PECA1_BOVIN,sp|P30152|NGAL_RAT,sp|Q5MIB5|PYGL_SHEEP,sp|Q9UQE7|SMC3_HUMAN,sp|P02769|ALBU_BOVIN,sp|P35503|UD13_HUMAN,sp|E1BM58|PRAX_BOVIN,sp|A4FUA8|CAZA1_BOVIN,sp|P12822|ACE_RABIT…
GO:0006909	phagocytosis	5 of 110 in the list(4.55%)	9 of 1106 in all the Protein(0.81%)	0.000810953	evm.model.scaffold63.6052,evm.model.scaffold360.15528,evm.model.scaffold3.306,evm.model.scaffold5.521,evm.model.scaffold59.5794	sp|A6QP79|COL12_BOVIN,sp|Q07954|LRP1_HUMAN,sp|Q3SX14|GELS_BOVIN,sp|Q2TBI0|LBP_BOVIN,sp|P51866|PECA1_BOVIN
GO:0042534	regulation of tumor necrosis factor biosynthetic process	3 of 110 in the list(2.73%)	3 of 1106 in all the Protein(0.27%)	0.000959746	evm.model.scaffold275.13871,evm.model.scaffold47.4221,evm.model.scaffold5.521	sp|Q3T149|HSPB1_BOVIN,sp|P20160|CAP7_HUMAN,sp|Q2TBI0|LBP_BOVIN
GO:0042535	positive regulation of tumor necrosis factor biosynthetic process	3 of 110 in the list(2.73%)	3 of 1106 in all the Protein(0.27%)	0.000959746	evm.model.scaffold275.13871,evm.model.scaffold47.4221,evm.model.scaffold5.521	sp|Q3T149|HSPB1_BOVIN,sp|P20160|CAP7_HUMAN,sp|Q2TBI0|LBP_BOVIN
GO:0045123	cellular extravasation	3 of 110 in the list(2.73%)	3 of 1106 in all the Protein(0.27%)	0.000959746	evm.model.scaffold28.2758,evm.model.scaffold47.4221,evm.model.scaffold59.5794	sp|P56199|ITA1_HUMAN,sp|P20160|CAP7_HUMAN,sp|P51866|PECA1_BOVIN
GO:0044255	cellular lipid metabolic process	20 of 110 in the list(18.18%)	100 of 1106 in all the Protein(9.04%)	0.0010625	evm.model.scaffold351.15201,evm.model.scaffold21.2120,evm.model.scaffold136.9816,evm.model.scaffold211.12020,evm.model.scaffold50.4599,evm.model.scaffold673.19944,evm.model.scaffold34.3269,evm.model.scaffold6.812,evm.model.scaffold360.15528,evm.model.scaffold95.7921,evm.model.scaffold571.18916,evm.model.scaffold636.19679,evm.model.scaffold88.7427,evm.model.scaffold2472.24361,evm.model.scaffold156…	sp|O18809|CP2F3_CAPHI,sp|Q29626|PTGIS_BOVIN,sp|P07857|SCP2_BOVIN,sp|Q6P9N1|HYCCI_MOUSE,sp|Q9H845|ACAD9_HUMAN,sp|Q3SWX2|ACOT9_BOVIN,sp|P04114|APOB_HUMAN,sp|Q5RBV3|DECR2_PONAB,sp|Q07954|LRP1_HUMAN,sp|Q3SZI8|IVD_BOVIN,sp|O02811|PI4KA_BOVIN,sp|O95573|ACSL3_HUMAN,sp|Q1JPA0|AL3B1_BOVIN,sp|P02769|ALBU_BOVIN,sp|P35503|UD13_HUMAN,sp|P00178|CP2B4_RABIT,sp|P20735|GGT1_PIG,sp|P50227|ST1A1_BOVIN,sp|P50416|CPT…
GO:0050829	defense response to Gram-negative bacterium	4 of 110 in the list(3.64%)	6 of 1106 in all the Protein(0.54%)	0.00119016	evm.model.scaffold5.522,evm.model.scaffold511.18173,evm.model.scaffold47.4221,evm.model.scaffold5.521	sp|P17453|BPI_BOVIN,sp|P33046|CTHL4_BOVIN,sp|P20160|CAP7_HUMAN,sp|Q2TBI0|LBP_BOVIN
GO:0040012	regulation of locomotion	14 of 110 in the list(12.73%)	60 of 1106 in all the Protein(5.42%)	0.00138591	evm.model.scaffold67.6264,evm.model.scaffold250.13275,evm.model.scaffold275.13871,evm.model.scaffold755.20566,evm.model.scaffold49.4385,evm.model.scaffold59.5816,evm.model.scaffold3.306,evm.model.scaffold59.5794,evm.model.scaffold360.15528,evm.model.scaffold12.1234,evm.model.scaffold3.303,evm.model.scaffold47.4221,evm.model.scaffold5.521,evm.model.scaffold351.15262	sp|Q0VCX4|CTNB1_BOVIN,sp|O02827|MYLK_SHEEP,sp|Q3T149|HSPB1_BOVIN,sp|P98171|RHG04_HUMAN,sp|P05307|PDIA1_BOVIN,sp|P12822|ACE_RABIT,sp|Q3SX14|GELS_BOVIN,sp|P51866|PECA1_BOVIN,sp|Q07954|LRP1_HUMAN,sp|F1MMS9|ITA3_BOVIN,sp|P01031|CO5_HUMAN,sp|P20160|CAP7_HUMAN,sp|Q2TBI0|LBP_BOVIN,sp|A5D7D1|ACTN4_BOVIN
GO:0006898	receptor-mediated endocytosis	8 of 110 in the list(7.27%)	24 of 1106 in all the Protein(2.17%)	0.00140802	evm.model.scaffold382.16087,evm.model.scaffold90.7735,evm.model.scaffold360.15528,evm.model.scaffold63.6052,evm.model.scaffold321.14704,evm.model.scaffold169.10867,evm.model.scaffold2472.24361,evm.model.scaffold588.19093	sp|A6H7I5|DYN2_BOVIN,sp|Q3SYV4|CAP1_BOVIN,sp|Q07954|LRP1_HUMAN,sp|A6QP79|COL12_BOVIN,sp|Q9Y4L1|HYOU1_HUMAN,sp|P49951|CLH1_BOVIN,sp|P02769|ALBU_BOVIN,sp|P31976|EZRI_BOVIN
GO:0048863	stem cell differentiation	5 of 110 in the list(4.55%)	10 of 1106 in all the Protein(0.90%)	0.00149392	evm.model.scaffold67.6264,evm.model.scaffold305.14440,evm.model.scaffold59.5816,evm.model.scaffold487.17870,evm.model.scaffold93.7818	sp|Q0VCX4|CTNB1_BOVIN,sp|Q9UQE7|SMC3_HUMAN,sp|P12822|ACE_RABIT,sp|P40763|STAT3_HUMAN,sp|Q3T0L5|EPCAM_BOVIN
GO:0051050	positive regulation of transport	12 of 110 in the list(10.91%)	48 of 1106 in all the Protein(4.34%)	0.00164415	evm.model.scaffold382.16087,evm.model.scaffold102.8303,evm.model.scaffold250.13275,evm.model.scaffold136.9816,evm.model.scaffold195.11628,evm.model.scaffold360.15528,evm.model.scaffold636.19679,evm.model.scaffold588.19093,evm.model.scaffold191.11500,evm.model.scaffold47.4221,evm.model.scaffold5.521,evm.model.scaffold351.15262	sp|A6H7I5|DYN2_BOVIN,sp|P00735|THRB_BOVIN,sp|O02827|MYLK_SHEEP,sp|P07857|SCP2_BOVIN,sp|P30626|SORCN_HUMAN,sp|Q07954|LRP1_HUMAN,sp|O95573|ACSL3_HUMAN,sp|P31976|EZRI_BOVIN,sp|Q9BX66|SRBS1_HUMAN,sp|P20160|CAP7_HUMAN,sp|Q2TBI0|LBP_BOVIN,sp|A5D7D1|ACTN4_BOVIN
GO:0007155	cell adhesion	14 of 110 in the list(12.73%)	61 of 1106 in all the Protein(5.52%)	0.00164899	evm.model.scaffold67.6264,evm.model.scaffold275.13871,evm.model.scaffold600.19218,evm.model.scaffold403.16472,evm.model.scaffold1341.23331,evm.model.scaffold148.10356,evm.model.scaffold59.5794,evm.model.scaffold168.10840,evm.model.scaffold12.1234,evm.model.scaffold588.19093,evm.model.scaffold268.13680,evm.model.scaffold28.2758,evm.model.scaffold191.11500,evm.model.scaffold312.14523	sp|Q0VCX4|CTNB1_BOVIN,sp|Q3T149|HSPB1_BOVIN,sp|Q14126|DSG2_HUMAN,sp|P22105|TENX_HUMAN,sp|Q2HJ49|MOES_BOVIN,sp|P79105|S10AC_BOVIN,sp|P51866|PECA1_BOVIN,sp|Q8BZF8|PGM5_MOUSE,sp|F1MMS9|ITA3_BOVIN,sp|P31976|EZRI_BOVIN,sp|Q05927|5NTD_BOVIN,sp|P56199|ITA1_HUMAN,sp|Q9BX66|SRBS1_HUMAN,sp|Q8BTS4|NUP54_MOUSE
[truncated: 1,035 more rows]

## Sheet: Supplementary Table 6
KEGG pathway enrichment analysis of differentially expressed proteins
#Pathway	Sample1	Sample2	Pvalue	Pathway ID	Proteins	KOs	Pro
[truncated: 174 more rows]

## Sheet: Supplementary Table 7
Differentially expressed proteins related to Staphylococcus aureus infection
[truncated: 44 more rows]

## Sheet: Supplementary Table 8
The integration of 32 differentially expressed genes related to bacterial infection
Protein	Description	Gene symbol
[truncated: 46 more rows]

## Sheet: Supplementary Table 9
The interation information of 13 bacterial infection-related differentially expressed proteins (annotated in the bovine Swiss-Prot database)
[truncated: 15 more rows]

[truncated: 4 more sheets: Supplementary Table 10, Supplementary Table 11, Supplementary Table 12, Supplementary Table 13]
